# Supplementary material for: A role for the C. elegans Argonaute protein CSR-1 in small nuclear RNA 3’ processing
Source: PLoS Genet. 2024 May 14;20(5):e1011284. doi: 10.1371/journal.pgen.1011284 (PMC11125478; doi:10.1371/journal.pgen.1011284)
Supplement: S4 Table — (XLSX) [file pgen.1011284.s009.xlsx]

## Sheet: Figure 1
Figure 1d			Figure 1g
Fold enrichment			qPCR normalized expression
translation	24.8			EV (RNAi)	csr-1 (RNAi)	npp-1 (RNAi)	npp-6 (RNAi)
nucleus organization	46.5		Misprocessed U2 (C47F8.9) abundance	1.19	18.56	1.63	2.09
production of siRNA	74.4			1.68	14.98	1.77	2.85
cytoplasmic translation	81.4			0.52	11.67	2.04	3.36
snRNA 3'-end processing	93			0.61	10.26	2.43	1.82
			Total U2 (C47F8.9) abundance	0.51	2.45	0.87	1.25
				1.72	1.89	0.61	0.86
				1.01	2	0.93	1.55
				0.76	0.58	0.77	1.53

## Sheet: Figure 2
	Figure 2b			Figure 2c			Figure 2d			Figure 2e
qPCR normalized expression
Misprocessed U2	WT	csr-1a(cmp135)		WT	csr-1(tm892)		WT	csr-1(tm892);pie-1p::csr-1			EV(RNAi)				csr-1(RNAi)
(C47F8.9) abundance	1.52	1		1.21	9.38		0.78	3.03		WT	0.88	0.98	0.98	1.15	4.52	4.18	4.23	3.3
	0.75	1.27		0.58	11.3		1.25	3.51		csr-1 WT	1.62	1.4	1.17	1.61	1.59	1.23	1.69	2.02
	0.75	1.39		1.07	10.68		0.99	3.21		csr-1 SIN	1.85	2.47	2.03	1.35	6.37	6	7.13	8.24
	0.98	1.35		1.13	10.78		0.98	3.95
Total U2 (C47F8.9)	1	0.46		1.02	1.43		1.49	1.28		WT	0.98	1.18	0.89	0.95	0.99	0.9	1.19	1.15
abundance	0.82	0.57		0.62	1.3		1.16	1.71		csr-1 WT	1.1	1.08	1.64	1.03	1.92	1.18	1.5	1.47
	0.82	0.43		1.28	1.4		0.8	1.83		csr-1 SIN	1.2	1.38	1.3	1.08	1.55	1.43	1.55	1.71
	0.9	0.33		1.08	1.1		0.56	1.59

## Sheet: Figure 3
Figure 3b				Figure 3d			Figure 3e			Figure 3f
Linear regression analysis				Fold enrichment			Fold enrichment			Fold enrichment
Gene ID	ints4/EV	csr-1/EV		GTPase activator activity	3.5		cell part morphogenesis	2.7		response to catecholamine	4
F32B5.8	-0.28892	0.00159174		response to endogenous stimulus	3.6		nucleosome	2.8		extracellular structure organization	4
K09B11.10	-1.32806	-1.03876		external encapsulating structure	3.6		carbohydrate transport	2.8		cellular response to monoamine	4
W07G1.3	-0.44072	-0.0789385		locomotory behavior	3.9		ABC-type transporter activity	2.9		peptidase inhibitor activity	4.1
T20D3.3	-0.30681	0.115649		pharyngeal pumping	4		immune system process	3		external encapsulating organization	4.2
T20D3.3	-0.30681	0.115649		myofibril	4.1		protein-DNA complex organization	3.2		segmentation	4.5
C01F6.6	-0.15534	-0.206924		adherens junction	4.2		cGMP metabolic process	3.3		external encapsulating structure	5.4
R07E5.13	-0.32776	-0.0439731		calcium ion homeostasis	5.1		sugar transmembrane transporter	3.3		molting cycle	5.8
F42C5.9	-0.48315	-0.235233		calcium ion transport	5.6		condensed chromosome centromeric	3.9		pharynx development	6.5
T14B4.6	-1.19285	-0.97776		response to catecholamine	6.6		motor neuron axon guidance	4.2		cuticle development	7.2
Y47H9A.1	0	2.5694		A band	8.4
W06D4.1	-0.02644	0.0570977
C52E4.4	0.131782	-0.147107
F54D8.3	-0.41787	-0.269118
F35C11.1	-0.24869	0.359838
D1086.8	0.649328	-0.212068
Y9C9A.8	-1.10531	-0.626096
Y17G9A.1	0.683291	-0.983791
F32D1.3	-0.87401	-0.491708
ZK354.1	6.57749	-1.19115
C28A5.6	3.66957	0.998728
R13H9.2	5.76191	-0.25404
F54C8.6	-1.45631	-0.705119
B0205.2	1.61734	0.713415
Y57G11C.38	2.73975	-0.120069
Y54G9A.4	1.41047	1.11527
W09D6.5	2.62913	0.276823
R12E2.11	2.89246	0.219874
C27H5.8	0.373192	-0.737655
F38E11.1	4.44692	2.30033
Y69A2AR.31	1.89511	1.16415
Y17G9A.5	-1.96197	-0.925858
W05B2.4	1.10745	-0.144742
T08G5.3	4.78809	0.782679
C15F1.5	6.06862	1.09581
Y57G11C.5	5.32864	0.655925
W06D4.2	7.30586	-0.312126
ZK897.1	1.85094	2.28297
ZK897.1	1.85094	2.28297
ZK897.1	1.85094	2.28297
D1086.2	1.81714	0.628727
C33A12.3	2.02486	0.615293
F10D2.6	5.81545	1.45668
C47F8.5	2.80947	3.8549
H27M09.5	8.64852	3.23236
F23B2.4	2.68216	0.299639
R05D7.3	2.47796	0.412719
F07C6.1	3.10229	1.02822
F08G2.6	8.57264	3.39669
T27E4.1	3.91033	0.997912
T11F9.10	3.332	0.321876
F58G1.7	5.29164	1.35275
F08G2.8	4.22737	2.15685
F11A5.12	4.32427	1.44055
F38E11.6	3.63246	0.547542
B0280.12	6.2083	1.9678
B0280.12	6.2083	1.9678
Y75B8A.23	8.88918	2.23339
F08H9.3	6.51331	1.95091
F40G12.4	8.47937	3.3432
F56H6.2	8.25065	2.0249
F56H6.2	8.25065	2.0249
F56H6.2	8.25065	2.0249
F08H9.12	6.23427	2.11458
W04G5.8	8.50601	2.39392
Y45F10B.59	6.33663	0.263181
F40G12.8	5.99081	4.33055
K03B8.14	7.70108	1.68018
T08B6.6	0.908873	-0.55564
ZK1248.17	10.989	1.02616
F15H9.4	7.3132	3.94356
M01E5.6	1.33557	-0.203924
F08G2.3	6.02443	1.42245

## Sheet: Figure 4
Figure 4b										Figure 4c			Figure 4d						Figure 4e
qPCR normalized expression										Body length			Lifespan						qPCR normalized expression
													number of subjects at risk
Misprocessed U2 (C47F8.9) abundance	ETOH				1 mM auxin					ETOH	auxin		Day	WT ETOH	WT 1 mM IAA	INTS-4::degron ETOH	INTS-4::degron 1 mM IAA		Misprocessed U2 (C47F8.9) abundance	ETOH				auxin
N2	0.65	0.95	1.1	1.3	1.81	1.63	1.71	1.06		889	256.835		0	111	85	85	223		EV	1.17	1.09	0.84	0.89	105.22	138.78	131.07	135.12
INTS-4::degron	4.51	4.8	5.41	4.71	131.45	90.35	115.45	107.84		741.346	181.534		4	111	85	85	223		csr-1	26.87	26.13	21.29	23.36	165.55	132.37	154.73	177.11
										927.158	245.639		5	102	81	76	202
Total U2 (C47F8.9) abundance	WT				INTS-4::degron					951.113	364.827		7	91	69	74	176		Misprocessed U4 (K03B8.10) abundance	ETOH				auxin
ETOH	0.68	1.07	1.24	1	0.98	1.06	0.76	0.9		960.97	350.534		9	75	67	68	81		EV	1.36	1.05	0.79	0.79	54.7	75.95	76.46	89.5
1 mM auxin	1.02	0.75	0.63	0.74	6.12	4.5	5.08	4.45		907.474	355.977		11	62	60	51	34		csr-1	20.05	23.38	19.59	17.79	149.94	126.91	164.2	240.84
										810.368	309.331		13	53	40	44	6
Relative numr-1 mRNA level	WT				INTS-4::degron					812.564	299.15		15	40	15	31			Total U2 (C47F8.9) abundance	ETOH				auxin
ETOH	0.83	1.09	0.97	1.11	1.16	1.22	0.96	1.1		1009.35	379.406		17	20	2	14			EV	0.75	1.2	0.91	1.14	9.05	13.41	9.63	8.83
1 mM auxin	1.42	1.17	0.8	0.91	56.69	45.61	56.27	52.64		770.489	653.97								csr-1	1.69	1.61	2.87	2.11	13.4	7.32	9.64	9.14
										873.759	738.842
										772.662	261.797								Total U4 (K03B8.10) abundance	ETOH				auxin
										753.241	231.481								EV	0.85	1.15	1	1	2.4	2.48	2.13	2.2
										929.15	503.331								csr-1	1.08	1.36	1.09	1.14	2.79	1.92	1.89	2.05
										824.323	364.722
										906.812	446.391
										948.241	294.842
										902.429	497.105
										857.331	372.827
										863.97	467.496
										929.857	310.489
										904.729	516.737
											380.737
											415.12

## Sheet: Figure 5
Figure 5a						Figure 5b						Figure 5c						Figure 5d							Figure 5f
IP enrichment						mRNA (RNA-seq) fold change						Transcription (Gro-seq) fold change						Translation (Ribo-seq) fold change							INTS-4::mKate2, arbitrary unit normalized
	CSR-1a antisense		CSR-1b antisense				CSR-1 KO		CSR-1 (ADH)				CSR-1 KO		CSR-1 (ADH)				CSR-1 KO		CSR-1 KO				Anterior region			Hypodermis			Germline
ints-4	0.88127	1.65673	4.88914	5.84108		ints-4	0.494177	0.256735	0.075147	0.203718		ints-4	-0.28961	-0.27982	-0.48487	-0.55629		ints-4	-0.76677	-0.9926	-0.81936	-0.69868	-0.79391		wildtype	csr-1(tm892)		wildtype	csr-1(tm892)		wildtype	csr-1(tm892)
ints-5	0.81738	0.91661	7.36567	5.88382		ints-5	0.140946	-0.07489	0.140205	0.054416		ints-5	0.262752	0.394574	-0.14672	0.406204		ints-5	-0.18385	0.072469	-0.08731	0.186689	0.103212		1.44592	1.56405		1.26863	1.50861		0.548716	0.128586
ints-9	1.33348	1.55101	2.60131	2.41599		ints-9	0.322283	0.159224	0.207216	0.259675		ints-9	-0.19117	0.104365	0.081886	0.063092		ints-9	-1.04233	-0.54714	-0.33652	-0.16341	-0.70754		1.49107	1.05224		0.731913	1.04064		0.940998	0.448591
ints-11	0.75334	1.13226	5.68231	4.70909		ints-11	0.522686	0.129948	0.359421	0.419132		ints-11	0.475947	0.368527	0.623447	0.269076		ints-11	0.369787	0.410352	0.432548	0.734142	0.773507		1.24683	1.07734		1.30114	0.4311		0.754603	0.510679
ints-1	1.83147	2.21807	9.59956	7.65061		ints-1	0.604697	0.218175	0.403761	0.459304		ints-1	0.046829	0.211434	0.352972	0.172659		ints-1	-0.12941	-0.44009	-0.12578	0.402741	0.123209		0.923738	1.2049		0.657978	0.989995		0.855199	0.278819
ints-2	1.33509	1.96138	7.93498	6.28368		ints-2	0.541269	0.282459	0.606503	0.647575		ints-2	-0.15135	-0.19936	0.061132	0.205899		ints-2	0.487749	-0.05483	-0.24505	0.475799	0.166064		1.32278	0.96261		0.636012	0.94146		0.70997	0.281135
ints-6	1.46702	3.1886	8.34052	7.34026		ints-6	0.559772	0.155588	0.415845	0.559743		ints-6	-0.51883	-0.6046	-0.57659	-0.02538		ints-6	-0.84493	-1.01187	-0.12196	0.140897	-0.15725		0.87909	0.818415		1.12844	0.974641		0.882994	0.386392
ints-7	2.38206	1.81219	10.7617	6.82606		ints-7	-0.0355	-0.20796	0.215071	0.058926		ints-7	0.182613	0.531246	0.233581	0.057517		ints-7	0.085287	-0.13293	0.225428	0.505363	0.289678		1.50403	0.717503		0.688429	0.767588		0.879041	0.632297
ints-8	0.6686	0.90491	4.10418	1.2162		ints-8	-0.09484	-0.20043	-0.23056	-0.25705		ints-8	-0.11065	-0.11858	-0.03301	-0.07555		ints-8	-0.65514	-0.45766	-0.45052	0.170046	-0.43066		1.07626	0.572001		0.984093	0.63107		1.01922	0.559846
ints-3	0.77394	1.62229	9.68049	5.66099		ints-3	-0.06125	-0.31793	-0.00718	-0.01907		ints-3	0.469202	0.074884	-0.00803	0.332025		ints-3	-0.42019	-0.67511	-0.42283	0.024022	0.37657		1.47321	1.1091		1.11505	0.31067		1.6272	0.640792
ints-12	0.84201	2.86073	8.01089	4.51791		ints-12	-0.57205	-0.6621	-0.27508	-0.09234		ints-12	-0.8456	-0.4168	-1.04935	-0.32939		ints-12	-0.33854	-0.65678	-0.5079	-0.09303	-0.52046		0.601905	1.03431		0.836218	0.983947		1.2356	0.978415
ints-13	1.26036	1.74668	9.33424	5.87687		ints-13	0.243116	-0.03151	0.023215	-0.0055		ints-13	0.039983	0.11307	0.012745	-0.14277		ints-13	-0.37864	-0.19315	-0.31814	0.15551	0.164791		0.759447	0.515004		1.12916	1.05685		1.07429	0.652523
																									0.287839	0.926368		0.803029	1.5036		1.29534	0.40055
																									0.503112	0.855167		1.63292	0.748212		0.986311	0.663056
																									0.433966	0.779293		0.881942	1.2119		1.2431	0.874114
																									1.18329	1.44255		2.51017	0.523811		1.25989	1.53112
																									1.32314	1.60228		1.01591	0.50584		0.972096	1.18434
																									0.574683	0.88268		1.10431	0.082723		0.868911	1.17032
																									0.779797	0.869607		0.812383	0.93137		0.978341	0.989188
																									0.73241	0.758903		1.17674	0.319219		0.861105	0.783133
																									0.470904	0.638817		0.991172	0.792416		0.537004	0.864134
																									0.884802	0.721088		1.06349	0.707986		0.97958	1.19151
																									0.834964	1.37223		1.8019	0.800109		1.11109	0.956906
																									1.04998	1.30482		1.08369	1.4309		0.842056	0.800466
																									1.18964	1.14306		2.05243	1.55439		0.552571	1.39542
																									0.443961	1.57117		0.91316	0.957281		1.22836	0.679773
																									0.464155	1.43718		2.19676	1.33317		0.518934	0.476679
																									0.400232	1.1357		0.701506	1.04272		0.783169	0.869546
																									0.392995	1.49845		0.823794	2.16443		0.963769	0.775983
																									1.09811	1.54625		1.16664	0.706413		0.776421	0.724766
																									0.964505	1.55769		0.550696	2.24705		0.880621	0.854634
																									1	1.62795		0.775628	1.44457		1.19168	0.727793
																									1.14223	0.961271		1.22429	1.68909		1.35682	0.940226
																									1.04441	1.87894		1.07091	0.796608		1.40556	0.885323
																									1.18085	0.794368		1.40454	1.21755		1.19373	0.737418
																									1.97108	0.741973		0.54794	0.687329		1.1624	0.811634
																									1.01676	0.712315		0.870502	1.12393		1	1.15378
																									1.43955	0.692048		0.95644	1.45632		1.2771	1.26818
																									0.994068	0.636686		1.27886	0.464096		0.785877	0.97933
																									0.791583	0.758284		0.905194	1		1.49013	1.03452
																									0.64127	0.61197		1.30118	1.03771		1.20597	1.08285
																									0.635833	0.534365		0.740693	0.740853		1.02981	0.981297
																									1.7428	0.771136		0.263606	1.23112		1.23571	0.632562
																									0.61013	0.695508		0.863425	1.46494		0.966777	0.911244
																									0.763859	0.660907		1.23997	1.22691		1.29556	0.652038
																									1.1597	0.729661		1.09912	1.60211		1.35195	1.03441
																									1.7428	0.939246		0.734932	0.741601		1.07371	0.998536
																									0.992428	0.761183		1.0629	0.580506		1.25771	0.649644
																									0.882894	0.870538		0.625928	0.781536		1.41974	1.2591
																									1.40239	0.572113		0.568974	0.340814		1.58548	0.521762
																									0.667849	0.969173		1.51347	0.701865		0.985994	0.314075
																									1.54027	2.46928		0.611824	0.581397		1.52841	0.554482
																									1.96982	0.852464		0.393136	1.1041		1.27388	0.908572
																									1.62431	1.08162		0.624955	1.10022		1.38723	1.22121
																									1.93522	1.40291		0.314915	0.999895		1.56897	1.14574
																									1.28867	1.00677		0.223772	0.8991		1.14683	0.546266
																									1.39544	0.834738		0.996066	0.911507		1.0233	0.487895
																									1.3816	0.80816		0.73485	0.881712		1.34603	0.460749
																									0.984474	0.564464		0.908087	0.501855		1.2205	0.615024
																									0.921833	0.58066		0.792027	0.947718		1.54254	0.518313
																									1.07118	0.396272		1.67195	1.06491		1.67064	0.587217
																									0.721842	1.2464		1.03475	0.746893		1.96678	0.5336
																									0.871412	1.32649		1	1.1169		0.941147	0.574558
																									1.00593	0.861363		1.03825	1.00234		0.821768	0.680274
																									1.30796	0.753037		0.955145	1.45725		1.08486	0.784235
																									1.50208	0.853997		1.02784	1.56435		1.0729	0.871055
																									1.59882	1.84532		1.08647	1.12698		1.38608	0.403367
																									1.0107	1.0572		1.15891	0.534807		0.758477	0.798416
																									0.933583	1.3373		0.908031	0.658506		1.17976	0.463322
																									0.989297	0.741983		1.59339	0.774193		0.769199	0.582685
																									0.92708	0.925484		1.42532	0.946708		1.14373	0.923803
																									0.714868	1.21492		0.778213	0.803885		0.878778	0.654061
																									1.48143	0.888658		1.16842	1.44586		0.762616	0.446249
																									0.86716	0.799027		0.899111	0.869605		0.725051	0.347626
																									1.01127	1.12531		0.655028	0.659291		0.956302	0.228837
																									1.0637	1.44651		1.09095	1.02026		0.852457	0.344495
																									0.993926	1.6017		0.72693	0.867642		0.951942	0.18049
																									1.08581	0.56729		0.909047	0.43387		1.09352	0.14132
																									0.970981	0.679124		1.33835	0.551689		0.812609	0.132675
																									0.913772	0.986367		1.37429	0.770162		0.768671	0.151065
																									1.00607	0.938192		1.75554	0.721269		1.27744	0.0849941
																									0.968797	0.711753		0.892485	1.01228		1.11718	0.16229
																									1.0715	0.749316		1.08366	0.706644		0.979055	0.310145
																									0.876092	1.00352		0.911705	0.739703		1.43451	1.41354
																									0.909879	0.79292		0.86843	1.32491		0.610936	1.23603
																									1.0572	0.867608		1.2624	1.01193		0.362569	1.20883
																									0.954918	1.04789		1.82472	1.73799		0.629796	1.45429
																									2.27463	0.982202		1.33646	0.628356		0.74141	1.52993
																									1.17721	0.987619		1.21293	1.24321		0.7798	1.64966
																									0.836068	1.10084		1	1.47241		0.774516	1.49839
																									0.97172	0.631768		0.964671	1.41157		0.5288	1.39731
																									1.29506	1.13934		0.98906	0.879202		0.751502	1.33708
																									1.12357	1.26251		0.667047	1.10906		0.970788	1.14421
																									1	0.864433		0.633135	1.16682		1.13434	1.21593
																									1.00435	0.59674		0.972619	1.78535		0.720053	1.69244
																									0.856029	0.505768		1.01829	0.912317		1.38858	1.30879
																									0.902137	0.840391		0.691842	1.31458		1.26725	1.27482
																									1.14129	0.605449		0.859955	1.18338		1.95469	1.13318
																									1.13797	0.756031		0.781015	1.13251		1.11348	0.922886
																									1.08389	0.485885		1.32475	1.09784		0.982588	1.06509
																									0.751597	0.8308		1.90137	1.58384		1.27762	1.19809
																									1.07312	0.494949		1.06344	1.96639		0.832303	0.816097
																									0.924697	0.598693		0.849697	0.995503		0.960319	0.67149
																									0.926881	1.98233		1.11331	0.897244		1.01982	0.937363
																									0.528046	1.00803		1.56955	0.940188		1.18854	0.55783
																									0.687133	1.30036		0.949447	0.901192		1.08566	0.553043
																									0.8627	1.53092		1.27204	0.894561		0.824803	0.411888
																									1.2635	1.79736		0.913918	0.857703		0.795098	0.73732
																									1.34138	1.79377		0.78089	1.26593		1	0.540582
																									1.06129	1.44673		0.838627	1.17712		1.057	0.669775
																									0.794477	1.50735		1.16734	1.00812		1.00416	0.831454
																									0.887412	0.755352		1	0.720833		1.17041	1.0051
																									0.902224	1.45634		1.40487	0.665649		1.10289	1.05971
																									1.2541			1.1311	0.761575		1.25247	1.0126
																									0.938715			0.968363	0.979913		1.14354	1.00492
																									1.22098			2.05906	0.81823		0.972471	0.848596
																									1.2247			1.32151	0.77159		1.01686	1.12066
																									0.883763			0.901818	1.12695		0.773996	1.04342
																									1.13376			1.03046	0.830248		1.10342	1.56127
																									0.966251			0.780443	0.643471		0.766925	1.26806
																									0.614374			1	0.699617		1.1322	1.03881
																									1.46776			1.27924			0.797205	1.13558
																									1.29976			0.647268			0.757361	0.691524
																									0.666932			0.786177			1.07867	1.31495
																									1.25861			1.28115			1.10859	0.667794
																									0.999508			1.45721			0.833849	0.786205
																									1.00049			1.99111			1.80515	1.15638
																									1.61717			0.901347			0.847621	0.788969
																									0.938829			0.972053			0.490661	0.89909
																												0.614977			1.3479	0.99807
																												1.41783			1.39792	0.878785
																												1			1.29237	0.511643
																												0.83793			1.2763	0.73578
																															1.05902	0.537797
																															0.872656	0.873035
																															1.06453	0.567433
																															0.986072	0.498124
																															1.15534	0.557486
																															0.895078	0.746635
																															1.09161	0.340257
																															0.549129	0.355305
																															0.741902	0.569079
																															0.637449	0.496475
																															0.870043	0.306612
																															0.865996	0.486581
																															0.92366	0.601515
																															1.12304	0.545967
																															0.815864	0.543968
																															0.89199	0.521455
																															0.765201	0.624685
																															0.655489	0.754392
																															0.671057	0.66208
																															0.75455	0.385879
																															1.05838	0.373813
																															1.08851	0.341979
																															0.736119	0.427851
																															0.770065	0.307707
																															0.832557	0.621585
																															0.92263	0.710472
																															1.18575	0.511998
																															1.01469	0.581005
																															0.893484	0.961508
																															0.825477	0.883693
																															1.05066	1.16695
																															1.19188	0.941546
																															1.00128	0.999668
																															0.890361	1.02421
																															0.774125	0.503193
																															0.780717	0.792863
																															0.826402	0.797495
																															0.851731	0.94308
																															0.825477	0.719599
																															0.968778	0.673897
																															0.983351	0.706827
																															0.951198	0.925588
																															0.907942	0.978205
																															1.29857	0.770984
																															1.04493	0.677326
																															1.30054	0.5878
																															1.1518	0.637474
																															1.13677	0.554307
																															1.0979	0.523915
																															1.10531	0.967416
																															1.39295	0.944691
																															1.18569	0.463233
																															1.37282	0.677469
																															1.21333	0.63882
																															1.03123	0.583011
																															0.844432	1.38172
																															0.778314	0.520301
																															0.866407	0.830468
																															0.94368	0.625273
																															0.706969	0.493139
																															1.04396	0.434341
																															0.791152	0.599348
																															0.790474	0.773789
																															0.899963	0.669419
																															0.864826	0.800745
																															0.731449	0.447949
																															0.86249	0.523005
																															0.666549	0.71826
																															0.783711	0.586913
																															0.701054	0.629379
																															0.827468	0.32483
																															1.09767	0.427695
																															0.999479	0.361508
																															0.872949	0.678038
																															1.13515	0.61772
																															1.14151	0.728159
																															1.17748	0.687598
																															1.05789	0.829629
																															1.05523	0.668994
																															1.08969	0.293721
																															1.04378	0.426353
																															1.01648	0.399362
																															1.11259	0.653507
																															1.20535	1.1205
																															1.19055	0.583436
																															1.00052	0.668896
																															1.42058	0.878713
																															0.516121	0.598402
																															1.09452	1.10773
																															0.716242	0.735209
																															0.640504	1.2726
																															1.04493	0.343045
																															1.26721	0.552229
																															1.01468	0.568994
																															0.716934	0.622925
																															0.603897	0.86841
																															0.804466	0.695635
																															1	0.963758
																															1.18357	0.566379
																															1.06919	0.911544
																															1.0451	0.711766
																															0.974314	0.62237
																															0.887633	0.842242
																															0.891565	0.734055
																															0.93591	0.735093
																															1.10233	0.997687
																															1.01615	0.802983
																															1.05397	1.29883
																															1.09714	1.29328
																															0.952309	1.11875
																															0.846719	1.11126
																															1.53041	1.63644
																															1.40559	1.68921
																															1.31088	1.0194
																															1.15312	1.17196
																															1.08415	1.21561
																															1.62278	1.69793
																															0.957119	1.86586
																															1.62743	1.42174
																															1.41044	1.38344
																															0.83342	1.15411
																															1.1501	1.3151
																															0.957606
																															0.707163
																															0.650351
																															1.07646
																															0.776852
																															0.865567
																															0.929369
																															0.607047
																															0.450076
																															1.36666
																															0.885459
																															1.24806
																															1.01068
																															0.87869
																															1.85143
																															0.868901
																															0.84209
																															1.20791
																															0.967346
																															0.989318
																															1.20021
																															0.813043
																															0.503524
																															0.88674
																															0.874621
																															1.28018
																															1.15793
																															1.63562
																															1.46703
																															1.22411
																															1.34137
																															2.04548
																															1.83223
																															1.73284
																															1.58141
																															1.60914
																															1.19751
																															1.64774
																															1.09294
																															1.22046
																															0.955585
																															1.4499
																															1.29233
																															1.07353
																															1.114
																															1.24054
																															0.922932
																															1.38771
																															1.60245
																															1.35736
																															0.784908
																															0.608312
																															0.872783
																															0.952596
																															0.977378
																															1.19708
																															0.859734
																															1.09204
																															0.795769
																															1.06572
																															0.858418
																															0.707591
																															1
																															1.24725
																															0.893022
																															1.22875
																															1.29666
																															0.887944
																															1.30801
																															1.12678
																															1.08417
																															1.08302
																															0.751927
																															0.643599
																															0.58652
																															0.948593
																															0.965157
																															0.869661
																															0.853669
																															0.83259
																															0.9401
																															0.607279
																															0.762877
																															0.595077
																															0.788113
																															1.42782
																															0.875753
																															1.32565
																															0.487125
																															1.11053
																															1.11783
																															0.906069
																															1.35927
																															0.899339
																															0.706727
																															0.776305
																															0.76407
																															1.02791
																															1.14773
																															1.01669
																															1.05112
																															1.47049
																															1.57862
																															0.818601
																															1
																															1.10851
																															1.09093
																															1.03314
																															1.02416
																															0.932263
																															1.55488
																															0.80565
																															0.895702
																															0.397303
																															1.47115
																															1.03524
																															1.29202
																															0.937887
																															0.758523
																															2.07135
																															1.36985
																															1.57207
																															1.51037
																															0.975698
																															0.795228
																															0.907321
																															0.821952
																															1.02963
																															0.857778
																															1.0527
																															1.10674
																															0.971663
																															1.39901
																															0.781207
																															1.23191
																															1.04735
																															1.08237
																															1.23061
																															1.24341
																															1.1517
																															1.21147
																															0.995789
																															0.944284
																															1.14304
																															0.898562
																															0.726745
																															0.722833
																															1.07121
																															1.1231
																															1.00421
																															0.702406
																															0.536492
																															0.770428
																															0.912168
																															1.03403
																															0.91754
																															1.02704
																															1.03665
																															0.995948
																															0.665869
																															0.699962
																															1.12968
																															1.1854
																															0.98142
																															0.767126
																															1.00405
																															0.845744
																															0.681358
																															0.960753
																															0.800498
																															1.15422
																															0.628557
																															0.78878
																															0.78388
																															0.706148
																															0.903741
																															0.915881
																															0.906296
																															0.804847
																															1.21168
																															0.959375
																															1.0061
																															1.49695
																															1.31499
																															1.1391
																															0.878238
																															1.03251
																															1.62143
																															1.27268
																															1.51765
																															1.68117
																															1.25779
																															1.15733
																															1.737
																															1.51562
																															1.79589
																															1.32609
																															0.59595
																															0.692832
																															0.473872

## Sheet: Figure 6
Figure 6a				Figure 6b
INTS-6::eGFP, arbitrary unit normalized				qPCR normalized expression
wildtype	csr-1(tm892)
1.26084	0.493004			Misprocessed U2 (C47F8.9) abundance	ETOH				auxin
1.35445	0.540002			EV	0.71	0.8	0.99	1.5	40.17	53.57	48.95	53.76
1.20558	0.756464			ints-6	150.21	184.39	124.92	152.74	427.74	478.35	482.76	680.04
1.12996	0.495499
1.10774	0.835919
1.11522	0.715269			Total U2 (C47F8.9) abundance	ETOH				auxin
1.2639	0.669887			EV	0.87	1.05	1.07	1.01	2.29	2.9	2.81	2.84
1.18103	0.710278			ints-6	4.48	4.57	4.53	4.55	10.53	10.34	10.98	11.31
1.14203	0.828955
1.08447	0.550688
1.09532	0.395567			numr-1 mRNA levels	ETOH				auxin
1.15933	0.648938			EV	0.96	0.93	1.15	0.97	13.47	16.22	12.65	17.79
1.15074	0.567576			ints-6	21.93	22.66	18.46	19.53	228.09	214.39	207.93	237.19
1.01274	0.714282
0.987436	0.907763
1.07889	0.859944
1.02684	0.992955
1.13408	0.743008
1.00931	0.732505
1.14656	0.591311
0.94217	0.494106
1.01785	0.809456
0.897253	0.892907
0.965499	0.853387
1.04094	0.927668
1.13635	0.616787
1.30905	0.638492
0.966486	0.736973
0.949598	1.19906
1.11673	1.2781
0.97168	1.20515
1.00702	1.02398
1.3287	1.03239
0.959493	1.03941
1.11688	1.08764
0.950962	1.02845
0.968256	1.11689
1.03935	1.07963
0.962801	1.03703
1.03285	1.04725
0.967096	0.921498
1.02582	0.087787
0.98996	0.481803
1.29069	1.02393
1.2214	0.810737
1	1.29428
0.708221	1.12735
0.882028	1.32219
0.778672	0.97131
0.841057	1.08292
0.72122	1.34758
0.801827	1.07222
0.748785	1.12335
0.807631	1.38998
0.77548	1.08035
0.721278	1.22941
0.801421	1.14035
0.8038	0.910562
0.81355	1.03646
0.805019	0.967991
0.947083	0.660594
0.906074	0.708542
0.869513	0.398368
0.966138	0.684432
0.880656	0.565442
0.879959	0.465414
0.924006	0.607905
0.916346	0.504558
0.89174	0.564155
0.889593	0.415095
0.868701	0.488711
0.848854	0.438799
1.21107	0.391663
1.11241	0.349674
1.37548	0.305586
1.2976	0.12815
1.39898	0.227839
1.32586	0.19838
0.998669	0.22635
1.31738	0.093814
1.31332	0.130656
1.25988	0.20847
1.44318	0.188966
1.15278	0.332269
1.23392	0.394981
1.18617	0.209622
1.37593	0.943154
1.20473	0.665018
1.26771	0.802974
1.26365	0.586754
1.12007	0.369207
0.89259	0.615849
1.1473	0.743724
1.08459	0.90202
1.19619	0.753805
0.987336	1.00142
1.21536	0.914047
1	0.910244
1.07619	1.34157
1.09637	1.35961
0.972707	0.864474
0.836854	1.23607
0.9295	1.43054
0.881484	1.06761
1.06556	0.95954
1.04774	1.07521
0.942367	1.20424
0.863338	1.20707
0.860223	1.15418
0.765071	1.42797
0.786607	1.20034
0.818776	1.09347
0.885619	1.28357
0.818166	1.00003
0.883587	1.24354
0.819182	1.51512
0.84871	1.00575
0.799881	1.31648
0.779428	0.812312
0.730126	1.12001
0.6687	0.467707
0.690575	0.915919
0.756267	1.06561
0.657729	0.559879
0.583639	0.926574
0.557092	0.481914
0.701478	0.967462
0.646148	0.569235
0.585739	0.290207
0.755657	0.785457
0.86774	0.61558
0.765003	0.292632
0.77015	0.160785
0.779699	0.442238
0.727078	0.752365
0.830831	0.008754
0.828664	0.311833
0.834014	0.653839
1.04064	0.464212
1.05364	-0.14045
1.29968	-0.09575
1.06773	0.22997
1.16749	0.54183
1.5124	0.458581
1.58527	0.396952
1.2986	0.158403
1.26541	0.415557
1.07721	0.173867
1.55656	0.414804
1.74395	0.333024
1.64406	0.443588
1.51944	0.51112
1.26162	0.365342
1.58859	0.152032
1.65306	0.189041
1.17988	0.516391
1.39016	0.385555
1.12929	0.318487
1.14947	0.649138
1.19119	0.413761
1.02466	0.821037
0.887109	0.94776
0.856904	0.672304
0.81539	0.415441
0.751963	0.488532
0.656194	0.74696
0.746042	0.912141
0.69369	0.656319
0.840489	0.352369
0.785749	0.360303
0.91389	0.694661
0.727118	0.386134
0.811306	0.776614
0.762314	1.07123
0.787695	0.934485
0.714118	1.09133
0.924236	0.926782
0.908141	0.584896
0.964208	0.527442
1.01161	0.948328
1.30821	1.12017
0.960494	1.25378
1.6235	0.978792
1.00329	0.680344
1.12294	1.03729
1.582	1.29184
2.1172	1.28564
1.37887	1.0443
1.15875	1.02866
1.07386	1.33018
0.996126	1.2539
1.23817	1.38694
1.2593	1.31703
1.27354	1.44839
0.974548	1.31095
1.1011	1.51667
1.39063	1.52617
1.90664	1.59735
0.796715	1.71649
0.457266	1.50422
0.525006	1.51007
0.678173	1.78286
0.951433	0.413529
0.695595	0.263445
1.33709	0.368172
1.31649	0.282501
1.92801	0.459823
2.37053	0.383213
0.738397	0.47833
0.996711	0.65132
0.683874	0.632209
0.858353	0.809907
1.22721	0.532739
1.32962	0.886532
0.750552	1.13306
1.11196	1.04788
1.39857	0.895539
1.90256	0.730677
1.80723	0.987251
1.58323	0.873627
1.74691	0.855504
0.933149	0.981211
0.892823	0.832385
2.0819	0.910258
1.80104	0.836778
1.83579	1.07133
1.29783	0.761267
2.62652	1.02048
1.34279	0.740289
0.936502	0.98187
1.3932	1.32384
0.735093	1.30407
1.0408	1.3105
0.999913	1.28468
1.55061	0.751711
1.10621	0.87422
1.37761	0.7177
1.16996	0.663096
0.866593	0.992984
1.19275	0.680145
0.998008	0.199401
0.995928	0.45708
1.04643	0.831398
0.876642	0.889022
0.955214	0.785299
0.836967	0.531037
1.12076	0.568354
1.45748	0.336983
1.1004	0.976333
1.03197	0.371309
0.928446	0.736805
1	0.684864
0.768877	0.606654
0.864688	0.877408
0.986313	0.891198
0.930265	0.972953
0.90263	0.526704
0.879154	0.451952
1.02114	1.46252
1.02694	0.494315
0.65323	0.687336
0.428431	1.59696
0.889896	0.744845
1.07641	0.544859
1.25131	0.511702
1.32763	0.653634
1.38671	0.479871
1.06246	0.709376
1.23502	0.546636
1.14415	0.574582
0.853772	0.730728
1.06549	0.55564
1.31853	0.552899
1.30597	0.501493
1.19127	0.432109
0.953048	0.580816
0.908954	0.501734
0.784297	0.492911
0.786203	0.466681
0.735699	1.40468
0.74904	1.37829
0.791314	1.31296
0.784557	1.09606
0.754584	1.4445
0.71794	1.37493
0.966302	1.40385
0.967515	1.23072
0.707112	1.16612
1.01542	1.2229
0.9417	1.04982
0.84511	1.2219
0.868153	1.18105
0.737345	1.08954
0.765066	1.24623
0.794086	1.10244
0.747221	1.27535
1.15628	1.16033
1.18053	0.982914
1.3602	1.06613
1.00728	1.24423
0.999047	1.18739
1.40013	1.08681
1.47931	1.00223
1.20903	1.13515
1.66643	1.20709
1.06965	1.06243
1.13817	1.30409
1.28769	1.33163
1.34166	1.2969
1.0415	1.12823
0.884699	1.12004
0.905576	0.993288
0.977044	0.850203
1.08152	0.752167
1.19127	0.755425
1.19656	0.718663
0.883325	0.767653
0.799808	0.735779
0.808322	0.802786
0.863286	0.657395
0.811913	0.551054
0.896067	0.769466
0.938289	0.794951
1.18334	0.698349
1.0397	0.0684
1.16173	0.337408
1.01283	0.25918
1.01381	0.422107
1.14158	0.773606
1.201	0.659236
0.962441	0.533505
0.969854	0.764259
0.906319	0.650752
0.906029	0.815501
1.04387	0.717284
1.15496	0.814158
0.925779	0.777345
0.922941	0.565717
0.932034	0.765218
0.858247	0.828922
0.972229	0.832949
1.00055	0.821253
0.99945	0.853512
0.866529	0.557425
0.91796	0.65612
0.901222	0.804715
0.999276	0.566963
0.94049	0.760808
1.43625	0.664269
1.57415	0.774949
1.43028	0.658421
1.13971	0.66192
0.968506	0.687229
0.567386	0.642555
0.793032	0.550282
0.947556	0.544099
1.10521	0.454175
1.15415	0.411945
1.02134	0.475122
0.93354	0.534224
0.825292	0.397277
0.823091	0.398572
0.605669	0.329882
0.710673	0.304813
0.897978	0.299013
1.08436	0.336162
1.14384	0.302129
1.03524	0.315023
0.984855	0.28655
0.967595	0.242786
1.08082	0.242451
1.05783	0.204583
0.940837	1.01951
0.974603	0.936551
0.918134	1.09994
0.901859	1.22059
0.911068	1.14858
1.01781	1.37063
0.96412	1.3086
0.946571	1.12326
0.947845	1.31911
1.00941	1.35961
1.06675	1.33609
1.06999	1.28754
1.08036	1.27117
1.2983	1.61808
1.19822	1.59016
1.21131	1.55093
1.24236	1.50811
1.25539	1.54209
1.25209	1.63109
1.16822	1.57819
1.30919	1.52501
1.34435	1.54989
1.30369	1.60303
1.12704	1.71233
1.16509	1.73836
1.16729	1.704
1.0225	1.67812
0.912516	0.73179
1.14338	1.32929
1.05714	1.35026
0.934582	1.19601
1.13712	0.936982
1.11421	1.09391
1.11388	1.39135
0.956873	1.51823
1.14052	1.06293
1.182	1.10489
1.04278	1.31658
1.04443	1.51339
1.2691	1.52508
1.20781	1.61123
1.03542	1.64513
1.09424	1.41948
1.01417	1.35868
1.17959	1.61399
1.09314	1.5088
1.029	1.53713
1.14333	1.56073
1.00247	1.46179
1.01411	1.49001
0.981273	1.57657
0.968972	1.45371
1.0246	1.58753
1.06914	1.49394
0.992751	1.25619
0.972871	1.48995
0.946401	1.55693
0.866002	0.387125
0.924214	0.436156
1.01269	0.400591
0.959032	0.422635
0.991598	0.513376
1.04064	0.538206
0.92987	0.467841
0.819267	0.446809
0.752103	0.389446
0.906915	0.405672
1.00527	0.442821
0.97331	0.465929
0.878083	0.438478
0.827175	0.384502
0.716242	0.365163
0.834259	0.507503
0.842387	0.565904
0.932122	0.540009
0.990444	0.392364
0.829976	0.348359
0.895273	0.363191
1.02482	0.380591
0.872427	0.354478
0.876711	0.336231
0.928058	0.416019
0.941458	0.502718
0.905048	0.602884
0.860126	0.558797
0.900215	0.620338
1.08737	0.593132
0.992586	0.524735
1.04047	0.514355
1.08507	0.546505
0.933001	0.559425
0.871878	0.500424
0.880665	1.30819
0.832227	0.834563
0.909331	1.03434
1.00928	1.09038
0.968368	1.20057
0.997529	1.15742
1.0938	1.00976
1.0754	1.15592
1.10775	1.13279
1.08161	1.04093
1.08254	1.15776
1.05997	1.16416
0.976276	1.16813
1.01889	1.06284
0.971608	1.03414
0.813665	0.863164
0.951947	1.06022
0.975946	0.959924
0.958428	0.903982
0.844035	1.11617
0.956505	0.989689
0.95019	0.986684
1.46213	0.838829
1.43182	1.01194
1.6087	0.909217
1.18183	0.85376
1.39453	0.944412
1.24054	0.848039
1.26327	0.93874
1.23598	0.939952
1.02856	0.870775
1.06195	0.84324
1.03696	0.827485
0.926795	0.913289
1.03564	0.876495
1.04185	0.863407
1.04267	0.91581
1.05706	0.991919
1.08924	1.01019
1.0905	0.983048
1.10088	0.952604
1.23043	1.06929
1.0603	1.13454
1.03339	0.279857
0.944808	0.413121
1.00483	0.359588
0.970564	0.33912
1.17793	0.224484
1.20089	0.331899
1.27387	0.363024
1.26761	0.442353
0.948652	0.438319
1.10154	0.438518
0.916526	0.396937
0.941947	0.238029
0.747835	0.235589
0.655739	0.326471
0.709558	0.496631
0.823786	0.507786
0.721695	0.574118
0.594561	0.503703
0.623777	0.48946
0.396145	0.417302
1.60631	0.553551
1.30733	0.580193
1.2685	0.673765
1.16422	0.575014
1.43966	0.50923
1.74344	0.693286
1.35184	0.762982
1.62585	0.869352
1.25439	0.72638
1.07953	0.904958
1.12488	1.04136
1.17865	0.938971
1.27943	0.764874
1.18449	0.794803
1.06046	0.924579
1.14491	0.9936
1.1771	1.28666
1.25229	1.02994
1.37346	0.773928
1.36833	0.884332
1.26794	1.2848
1.25976	1.23505
1.23261	1.09746
1.0814	0.594492
1.18628	1.44421
1.20046	1.45481
1.16243	1.42484
1.29314	1.13316
1.28849	0.5388
1.28086	0.827534
1.22192	0.691932
1.13735	0.789415
1.08641	0.971448
1.24215	1.02836
1.27625	0.943193
1.06475	0.876663
1.01889	0.899863
0.915323	0.829271
1.19621	1.04493
1.11574	1.08714
1.13743	1.17184
1.21473	0.960872
1.0686	1.07672
0.922636	1.19532
0.859806	1.1956
1.11429	1.19268
0.896674	1.06958
0.6841	1.14309
0.638717	1.1648
0.844812	1.19172
1.04447	1.15612
1.03791	1.18121
1.20431	1.16244
1.05341	1.09976
0.947264	1.07851
0.860152	1.15162
0.705998	1.10026
0.865358	1.12318
0.990343	1.15413
1.03247	1.08159
1.12141	0.998618
1.00147	0.916457
0.889044	1.06257
0.718794	1.06329
0.847356	1.00972
1.01081	0.806629
1	1.01599
1.09069	0.997315
0.9632	1.01217
1.05623	0.983699
0.912054	0.929142
0.823599	0.892605
0.816445	0.90526
0.857974	0.838513
0.936582	0.800085
0.848596	0.806412
0.815054	0.876911
0.730009	0.808862
0.810564	0.757686
0.842436	0.726049
0.904749	0.705114
0.764385	0.760818
0.837389	0.811716
0.895013	0.810506
0.809689	0.74165
0.976799	0.677044
0.974693	0.686659
0.98904	0.661133
1.02854	0.692428
0.843549	0.810227
0.854358	0.725429
0.898232	0.683681
0.927044	0.685574
0.865207	0.735447
0.879037	0.741216
0.891357	0.703191
0.9001	0.667181
1.01753	0.718854
0.888336	0.638057
0.910035	0.646772
0.940516	0.700895
1.00764	0.917918
0.911307	0.754853
0.878679	0.694258
0.917347	0.631704
0.911227	0.7389
0.925216	0.704144
1.07794	0.838163
0.981648	0.750007
0.869897	0.895992
0.963129	0.871429
1.01829	0.884275
0.915241	1.0472
0.933919	1.04308
0.901809	1.10213
0.824592	1.1118
0.84796	0.999998
1.78223	1.05715
1.43528	0.96216
1.23441	1.03832
1.45082	1.1923
1.58757	1.14698
0.831342	1.10985
0.72076	1.07323
0.887416	1.09407
0.969479	1.15013
1.0073	1.16502
0.968184	1.11455
0.813875	1.07692
0.801016	1.021
0.875038	1.04181
0.881905	0.96476
0.978001	1.02274
0.990499	1.0657
0.942646	1.06442
0.876905	1.15471
0.878441	0.910902
0.992697	0.903365
1.09683	0.879839
1.08681	0.880297
1.09991	0.969795
1.12297	0.972144
1.00818	0.967567
0.98044	0.821801
0.860312	1.01019
0.895667	1.02085
0.932226	0.943644
0.917139	0.928204
0.934395	0.798671
0.913856	0.978491
1.02052	1.06622
1.05416	0.949047
0.942345	0.952312
0.834534	0.947003
0.866937	0.585534
0.875279	0.44467
0.874255	0.126343
0.94891	0.21099
0.964028	0.629053
0.94108	0.55225
0.911146	0.667292
1.12719	0.726175
1.12279	0.815071
1.02673	0.605468
1.02167	0.77351
0.96469	0.433294
0.883591	0.779935
1.07548	0.697793
1.08762	0.66571
1.22485	0.459078
0.985229	0.509736
1.0682	0.551079
1.11412	0.572268
1.03308	0.501728
0.992366	0.487457
1.12843	0.572813
1.25991	0.573575
1.18356	0.540348
1.34347	0.514584
1.23741	0.679576
1.22871	0.56328
1.26105	0.527221
1.31152	0.588718
1.24669	0.450907
1.24985	0.433041
1.2269	0.467085
1.21193	0.372088
0.532554	0.286405
0.534369	0.332433
0.620771	0.341584
0.604709	0.299642
0.538002	0.320722
0.629216	0.22006
0.53933	0.190101
0.535822	0.19386
0.548527	0.152734
0.527102	0.216808
0.560204	0.194421
0.574513	0.220785
0.597542	0.220022
0.653022	0.262891
0.570178	0.078507
0.521639	0.217789
0.574688	0.11217
0.59228	0.135375
0.556045	0.186033
0.561507	0.159287
0.598645	0.16194
0.590024	0.173978
0.628465	0.180187
0.755438	0.265925
0.64786	0.288366
0.529933	0.209874
0.602679	0.174577
0.638162	0.211399
0.539606	0.569939
0.745289	0.699906
0.483681	0.61675
0.529689	0.56961
0.475638	0.467154
0.494265	0.555264
0.51138	0.637812
0.737621	0.685226
1.18144	0.494508
1.44961	0.563896
1.32211	0.642736
1.29863	0.813972
1.39977	0.713583
1.07667	0.587086
1.1349	0.716561
1.20472	0.654437
1.0388	0.757714
1.05805	0.706957
1.20667	0.808957
1.18304	0.647174
1.00462	0.825035
1.25158	0.832907
1.34187	0.815643
1.10388	0.649088
1.10351	0.546997
1.21985	0.706927
1.20795	0.737745
1.10904	0.732791
1.09865	0.746711
1.29378	0.803273
1.08832	0.736226
0.995378	0.632463
1.04537	0.650091
1.10774	0.67939
1.22492	0.567178
1.25105	0.711425
1.12724	0.750328
1.22594	0.682703
1.24942	0.743672
1.05467	0.681974
1.01613	0.654346
0.986983	0.638481
1.11789	0.570765
1.26125	0.436305
1.1983	0.618482
1.02851	0.632767
1.06284	0.628907
1.19294	0.569701
1.10017	0.591919
1.04489	0.51554
1.19818	0.473111
1.08892	0.579792
1.01983	0.591584
1.35507	0.54645
1.35848	0.468431
1.27643	0.545812
1.1961	0.577877
1.10894	0.611492
0.674463	0.54563
0.72844	0.610337
0.827773	0.589305
0.790009	0.708598
0.758936	0.670759
0.84934	0.587785
0.946367	0.525418
0.973431	0.638846
0.982327	0.589852
0.925268	0.650152
0.842323	0.681396
0.839391	0.756498
0.859338	0.562646
0.910208	0.821084
0.985384	0.777204
1.06685	0.941714
1.04029	0.989678
1.03863	0.832092
1.09404	0.820263
1.01946	0.782402
1.09145	0.840468
0.880309	0.753058
1.07938	0.831526
0.832471	0.934244
0.932365	0.993356
0.855863	1.01707
0.853514	0.973039
0.815359	0.919926
0.865977	0.847344
0.830266	0.793466
0.836545	0.691682
0.8376	0.673119
0.864731	0.815403
0.923641	0.854538
1.05901	0.869479
1.0173	0.578577
1.05699	0.698301
1.10464	0.679739
1.01831	0.75266
0.984326	1.07834
1.1565	0.847918
1.22936	0.987733
1.24245	1.00768
1.14169	0.910143
1.0987	1.01911
1.26493	1.11535
1.26253	1.13261
1.15305	1.08904
1.23957	1.41425
1.18594	1.53414
1.18785	1.46541
1.01596	1.44133
0.854664	1.41705
0.946889	1.57302
1.07607	1.48066
0.910364	1.53819
0.789474	1.40697
0.636661	1.15946
0.751607	1.17157
0.910412	1.36342
0.610585	1.22341
0.689149	1.43083
0.595678	1.54328
0.810038	1.49529
0.864203	1.60859
0.773033	1.51626
0.885342	1.43657
0.86636	1.28926
0.873119	1.33131
1.01567	1.48612
1.09266	1.4364
1.19293	1.23343
0.948759	1.25629
1.4582	1.49393
1.49113	1.42955
1.34541	1.44947
1.2216	1.39089
1.33132	0.391519
1.25587	0.567885
1.38587	0.412468
0.948569	0.41121
0.909912	0.378549
0.852233	0.403547
0.966833	0.272763
0.876411	0.305151
1.21201	0.315825
1.06642	0.45077
1.12499	0.566742
0.9521	0.570209
0.931045	0.508672
1.08052	0.470171
1.13176	0.503152
0.971973	0.505159
0.966248	0.506665
1.12996	0.496036
1.08653	0.469304
1.02416	0.527101
0.89603	0.523178
1.02828	0.521171
0.911834	0.553194
1.12088	0.550868
1.18774	0.544253
0.972257	0.610397
0.934972	0.675356
0.947179	0.712032
1.00155	0.733837
1.09433	0.693922
1.30087	0.774345
1.2871	0.808694
1.25526	0.857504
1.12805	0.801715
0.998454	0.868635
0.992681	0.927207
1.25037	0.876389
1.05325	0.969083
0.880334	0.534582
1.16575	0.867677
1.04911	0.554517
0.954716	0.852532
0.899403	0.50224
0.90262	0.899973
0.963943	1.08769
0.868363	1.04116
0.897368	0.776717
0.94478	0.593793
0.968391	1.12176
1.04987	0.965798
1.00867	0.805683
0.986767	0.892173
1.15228	0.869593
1.13614	1.0293
1.15256	1.05311
1.10178	0.987466
1	0.712625
1.0991	0.955945
1.15411	0.332639
1.06547	0.636012
1.08309	0.582198
1.12827	0.698614
1.11164	0.739901
1.18768	1.01749
1.14887	0.396185
1.09962	0.483406
1.21369	0.787158
1.13871	0.865483
1.07536	0.961855
0.947472	1.20545
1.03215	0.82966
1.2165	1.04078
0.912154	1.2231
0.833076	1.21769
0.816249	1.024
0.860855	0.867933
1.11557	0.931261
1.31746	1.10029
1.12273	1.31261
1.06274	1.26653
0.990849	1.30055
0.870744	1.39115
0.78918	1.37525
0.792048	1.37743
0.856949	1.28436
0.980442	1.13581
1.0531	1.30749
1.01683	1.3742
0.88279	1.32608
0.769513	1.38051
0.757467	1.28309
0.793714	1.2271
0.889373	1.54519
1.02942	1.36127
1.09672	1.42296
0.954957	1.43208
0.90426	1.64588
0.804941	1.38974
0.835097	1.4352
1.00463	1.44391
1.22733	1.66004
1.54482	1.37594
1.3624
1.68961
1.72889
1.65932
1.46265
1.55287
1.60543
1.12525
1.28955
1.38027
1.18218
1.43132
1.62509
1.29054
1.30206
1.2821
1.22361
0.929958
0.742684
0.853803
1.04422
0.961999
0.683628
0.509351
0.480943
0.54538
0.607003
0.799823
0.798812
0.717713
0.835142
0.533634
0.53287
0.63298
0.625878
0.8258
0.639946
0.567915
0.736916
0.915258
0.980432
0.878355
1.06124
1.05418
1.03371
1.21491
1.07612
1.24245
1.15897
1.04452
1.08349
1.07719
1.09687
0.95498
1.0356
1.11437
1.04878
1.1805
1.24633
1.05344
1.07317
1.1659
1.07593
1.07583
1.05179
1.08015
1.11176
1.02454
1.05111
1.40776
1.04103
1.07249
1.03967
0.881966
0.926128
0.923947
0.917257
0.847692
0.952742
0.892728
1.05076
0.891952
0.897624
0.989876
1.0002
1.02972
1.17865
0.879687
0.976545
0.947071
0.907319
0.940429
0.886716
0.859715
0.901357
0.932818
0.972327
1.25898
0.822923
0.768144
0.742209
0.806538
0.746717
0.775367
0.872418
0.910909
0.915601
0.812927
0.803232
1
0.914389
0.975228
0.869015
1.15891
1.23122
1.22853
1.25727
1.25906
1.1876
1.21474
1.28396
1.28262
1.18227
1.07525
1.17913
1.28042
1.28062
1.1146
1.1506
1.11768
1.11639
1.11245
1.16753
1.16868
1.16723
1.00584
1.00524
1.03208
1.11833
0.972021
0.979043
0.932282
1.10623
1.17495
0.951845
0.897464
0.880732
0.931975
0.906129
0.860315
0.905432
1.15936
1.21807
1.23097
0.972163
0.972063
0.900751
0.931626
0.989741
0.984463
1.20233
0.889646
0.912155
0.914545
0.862008
1.01688
1.01539
0.939644
1.17255
1.01733
1.10801
0.954783
0.943678
0.960858
0.791991
0.916039
1.11713
1.21901
1.20149
0.990389
0.849807
0.851401
0.820874
0.904237
0.979284
0.946516
0.945271
0.944674
0.823912
0.788306
0.813653
0.902096
0.877694
1
1.51461
1.09102
1.07548
1.12141
1.04874
1.12175
1.1099
1.08298
1.07538
0.973093
1.07991
1.09192
1.09998
1.05411
1.12924
1.03883
0.979653
0.976366
0.916691
0.948979
0.987625
1.01644
0.951336
1.00257
1.04466
1.00056
0.954406
1.03843
0.984182
0.975901
0.974474
1.01275
0.981763
0.992804
0.959431
0.970597
0.9487
0.898981
0.917187
0.900408
0.879782
0.910705
0.908658
0.839585
0.879844
0.905153
0.960734
0.89377
0.867748
0.863374
0.909805
0.986229
0.977513
0.935642
0.850565
0.968333
1.0633
1.08753
1.07236
1.062
0.978289
1.1137
1.23643
1.21479
1.14928
1.20378
1.11826
1.12099
1.05021
1.07438
1.01647
1.00934
0.962812
1.03306
0.861203
0.863157
0.930121
0.852612
0.903757
0.917652
0.941721
1.0094
1.05623
1.14568
1.0125
0.951646
0.952856
0.943086
1.03536
1.18123
1.27812
1.30923
1.24019
1.17862
1.11705
0.999442
1.11699
1.15158
1.23237
1.23265
0.990695
0.928446
0.986446
1.00788
0.844858
0.91818
1.40692
1.19729
1.21962
1.26597
1.08655
1.23677
1.32319
1.24123
1.16369
1.09378
1.05945
1.13461
1.14727
1.16241
1.10144
1.18383
1.17401
1.25307
1.29912
1.16745
1.16214
1.17297
1.16394
1.30488
1.24593
1.19625
0.88812
0.898891
1.03526
1.00642
0.826481
0.896267
0.999863
0.887326
0.843783
0.911799
0.882963
1.00014
1.04362
1.05241
0.89404
0.864075
0.948233
1.11203
1.03956
0.913538
0.890164
0.909205
0.981829
1.10297
1.0327
0.90655
0.831821
0.815557
0.817449
0.819677
0.877928
0.968891
0.946066
0.886503
0.88043
0.888578
0.881987
0.937553
0.9374
0.865722
0.735885
0.782358
0.819066
0.790078
0.987682
0.839611
0.696353
1.15418
1.07291
0.991421
1.03064
1.00858
1.66528
0.958575
1.47114
1.27772
1.37332
1.22221
1.2744
1.24787
1.43623
1.04306
1.02525
0.963205
0.989188
0.986954
0.732358
0.777078
0.695263
0.671841
0.789498
0.599667
1.05987
1.34758
1.40034
1.44411
1.35065
1.18412
1.11698
1.23998
1.03796
1.12303
1.05133
1.00939
1.16546
1.15774
1.12282
1.1682
1.03398
0.977114
1.00884
1.00152
0.967874
0.856605
1.01738
1.0737
1.14844
1.12033
1.05024
1.04966
1.02252
1.0355
1.00419
1.02304
0.994772
1.04823
1.00128
1.07939
1.00863
0.983436
0.95207
1.04845
1.0135
1.03632
1.10118
1.04188
1
0.983071
1.0103
1.12075
1.0534
1.00389
0.955778
1.00766
0.966902
0.953164
1.102
1.08531
1.07851
1.0913
1.12726
1.15312
1.11191
1.20212
1.15403
1.2371
1.09343
1.08838
0.936691
0.506103
0.636126
0.644727
0.607951
0.554246
0.486348
0.608377
0.540053
0.479388
0.474038
0.459146
0.456957
0.471364
0.538928
0.505222
0.454252
0.427233
0.439056
0.417203
0.422674
0.404681
0.415866
0.433372
0.408814
0.432977
0.459662
0.378815
0.407202
0.442094
0.418478
0.360457
0.329031
0.454221
0.502272
0.514338
0.485799
0.390182
0.370487
0.364256
0.417171
0.455497
0.554397
0.51446
0.496346
1.24811
1.53325
1.56749
1.5352
1.64796
1.60124
1.57527
1.5966
1.6455
1.57991
1.68101
1.56774
1.20394
1.21619
1.2017
1.22004
1.19106
1.20097
1.2358
1.08836
1.05632
1.09515
1.01911
1.02732
1.07718
1.00661
0.999986
0.983064
1.02531
1.12016
1.03524
1.06612
0.942656
0.969736
1.02084
1.00001
0.907653
0.945344
1.08216
0.961643
0.925197
0.94458
1.05021
1.06606
1.00149
0.903182
1.00983
0.973075
0.935073
0.890618
0.96286
0.962888
0.99277
0.931083
0.926753
0.989063
0.975283
0.919736
0.916623
0.91617
0.987535
1.01167
1.00038
1.03227
0.733627
0.798088
0.770498
0.743758
0.753209
0.796871
0.793221
0.744097
0.734816
0.733769
0.740447
0.76931
0.800154
0.791863
0.762604
0.721686
0.796617
1.06928
1.08077
0.996724
1.00971
1.30038
1.13483
0.987719
1.07941
1.21042
1.30731
1.25759
1.13712
1.04994
0.98813
1.05062
1.07015
1.01276
1.14815
0.981665
0.937781
0.902884
0.858864
0.927928
0.956028
0.984584
0.93144
0.955207
0.931851
0.89148
0.926103
1.07787
1.02683
0.949368
0.901105
0.928567
0.988142
0.844126
0.963916
0.824626
0.749449
0.773489
0.786901
0.84269
0.823212
0.917319
0.868692
0.983829
0.898252
0.863172
0.879412
0.849715
0.842052
0.850035
0.944325
0.812537
0.941998
0.91513
1.01873
1.12305
1.09363
1.09573
1.12976
1.06393
1.11438
1.06439
0.999339
1.05723
1.07753
1.05025
0.980225
0.865362
0.790459
0.773079
0.804418
0.840546
1.00066
0.925302
0.958785
0.991264
1.02785
1.02274
1.2144
1.2092
1.16449
1.18507
1.27489
1.30805
1.38117
1.38802
1.26485
1.31954
1.31763
1.14278
1.20491
1.24396
1.24528
1.12677
1.03358
0.960544
1.02071
1.06957
1.14917
1.18621
1.13475
1.13416
0.906032
1.2498
1.30915
1.19478
1.11906
0.976236
0.991655
0.717725
1.02505
0.718957
1.03303
0.850242
0.981934
0.906625
1.36628
1.06024
1.05991
1.10309
1.08926
1
1.15287
1.02386
0.96859
0.973165
0.928937
0.973492
1.12992
1.05955
0.961945
0.933331
0.899706
0.962889
0.923636
0.896329
0.877411
0.91365
0.793639
0.852355
1.02422
0.882785
0.996478
1.03762
0.9102
0.9488
1.17237
1.11663
1.16641
1.06046
0.981841
1.01732
0.925339
0.956132
0.900574
0.90239
0.975994
1.1036
0.896181
0.870072
0.903951
1.24158
1.40981
1.21329
1.17778
1.18628
1.11405
1.57082
1.16965
1.19997
1.45575

## Sheet: Figure S1
Figure S1a						Figure S1b			Figure S1c			Figure S1d			Figure S1e
qPCR normalized expression
	EV (RNAi)	csr-1 (RNAi)	npp-1 (RNAi)	npp-6(RNAi)		WT	csr-1a(cmp135)		WT	csr-1(tm892)		WT	csr-1(tm892);pie-1p::csr-1			EV(RNAi)				csr-1(RNAi)
Misprocessed U4	0.83	11.36	0.43	10.82		1.09	1.08		1.13	6.76		0.43	2.49		WT	1.58	1.12	0.84	0.45	7.38	6.87	3.81	3.42
(K03B8.10) abundance	0.73	9.97	1.37	8.75		0.9	0.63		0.28	4.21		0.91	3.06		csr-1 WT	4.36	2.9	2.25	1.58	2.6	1.63	2.55	4.07
	0.65	9.19	6.54	4.96		1.1	1.04		1.14	6.19		1.38	2.76		csr-1 SIN	5.63	3.11	2.86	2.21	6.83	7.30067	6.29	11.66
	1.79	10.46	2.06	9.85		0.9	1.15		1.46	5.39		1.29	3.9
Total U4	0.61	1.38	0.98	1.09		1.02	0.54		0.98	0.94		1.66	0.55			EV				csr-1(RNAi)
(K03B8.10) abundance	1.94	1.2	0.51	1.03		0.91	0.55		0.55	0.78		1.06	0.99		WT	0.98	1.29	0.87	0.86	0.83	0.72	0.87	0.86
	0.64	1.22	0.95	1.24		0.98	0.38		1.3	1.03		0.76	0.92		csr-1 WT	1.06	0.86	1.56	2.09	1.34	1.01	1.22	1.17
	0.81	0.47	0.77	1.4		1.09	0.23		1.18	0.53		0.52	0.8		csr-1 SIN	0.85	0.88	0.92	0.81	0.96	0.95	0.98	1.01

## Sheet: Figure S2
Figure S2a			Figure S2b				Figure S2c					Figure S2d				Figure 2f
Normalized snRNA count			Normalized snRNA count				Transcriptome age					Linear regression analysis				Linear regression analysis
	EV	csr-1(RNAi)			csr-1(RNAi)			Reference time, h past laying	plus error	minus error		Gene ID	ints4/EV	CSR-1KO ratio		wormbase ID	csr-1/EV	ints-4/EV (PMID: 31311534)	Ints-4/EV (PMID: 30807579)
T11F9.16 ( U4 )	0.285669	3.2808		sls-2.1 ( SL )	0.335145		EV	72	0.02744	0.02744		F32B5.8	-0.28892	-0.77406		WBGene00000013	1.23156	0.546777	2.91321
smy-10 ( SL )	0.335282	2.05452		sls-2.11 ( SL )	4.13929			71.7256	0.43421	0.43421		K09B11.10	-1.32806	-0.08012		WBGene00000037	-1.02154	0.187656	-1.47769
Y57G11C.35 ( U2 )	0.571337	4.19663		smy-11 ( SL )	1.01998			71.7256	0.43421	0.43421		W07G1.3	-0.44072	-0.05006		WBGene00000055	1.12766	0.596322	1.62012
C35D6.7 ( U5 )	0.571337	2.44787		sls-2.10 ( SL )	0.67029		csr-1 (RNAi)	71.561	0.51556	0.43421		T20D3.3	-0.30681	-0.13507		WBGene00000057	1.02	0.516752	0.924476
smy-8 ( SL )	0.648116	1.03454		sls-2.12 ( SL )	4.89631			71.7805	0.35285	0.35285		T20D3.3	-0.30681	-0.13507		WBGene00000062	-1.62	-0.2459	0.239129
sls-2.7 ( SL )	0.670564	1.41362		smy-12 ( SL )	0.67029			71.8903	0.19015	0.19015		C01F6.6	-0.15534	-0.45652		WBGene00000166	-1.04249	0.302001	0.175508
F10D2.13 ( U4 )	0.857006	26.216		smy-4 ( SL )	1.00544							R07E5.13	-0.32776	0.063767		WBGene00000171	1.28458	1.02908	0.88462
sls-2.6 ( SL )	0.956232	0.699391		F42C5.12 ( U5 )	1.67572							F42C5.9	-0.48315	-0.3959		WBGene00000185	3.03482	4.40012	2.43053
sls-2.4 ( SL )	0.956232	3.14783		B0205.15 ( U6 )	1.39878							T14B4.6	-1.19285	-1.98196		WBGene00000197	1.12502	0.315122	0.499496
T14B4.10 ( U2 )	0.956232	0.714228		F36A4.23 ( U6 )	0.699391							W06D4.1	-0.02644	-0.9616		WBGene00000257	1.06882	0.166814	-0.125974
smy-9 ( SL )	1.14267	4.10933		F38E11.11 ( U5 )	5.32048							C52E4.4	0.131782	-0.47663		WBGene00000395	-1.52446	0.499757	-1.16729
smy-6 ( SL )	1.14267	6.83385		ZK897.3 ( U5 )	1.04909							F54D8.3	-0.41787	-0.65712		WBGene00000399	-1.18287	0.802524	0.253003
sls-2.17 ( SL )	1.14267	1.04909		C53D6.16 ( U5 )	0.699391							F35C11.1	-0.24869	0.339438		WBGene00000401	-1.01205	-0.45075	-0.595762
C27H5.11 ( U1 )	1.14267	7.2138		Y69A2AR.36 ( U5 )	3.78931							D1086.8	0.649328	-0.61866		WBGene00000405	1.07947	-0.24737	-0.971701
T27E4.12 ( U1 )	1.62029	4.15269		F38E11.10 ( U5 )	5.32048							Y9C9A.8	-1.10531	-0.65843		WBGene00000431	-1.1974	0.089891	-0.629534
sls-2.3 ( SL )	1.67641	2.52206		F15H9.5 ( U2 )	34.4688							Y17G9A.1	0.683291	2.00926		WBGene00000445	-1.41278	0.482249	-0.823493
C52E4.8 ( U4 )	1.96208	9.47375		F56H6.15 ( U2 )	0.349695							F32D1.3	-0.87401	0.332885		WBGene00000446	-1.69878	1.07854	-0.453668
Y54G9A.8 ( U2 )	2.14852	15.9908		H27M09.6 ( U1 )	11.8489							ZK354.1	6.57749	0.9404		WBGene00000447	-1.51241	-0.52954	-0.701219
ZK897.4 ( U5 )	2.36213	5.15841										C28A5.6	3.66957	1.91483		WBGene00000448	-1.02631	0.336218	-1.23823
F11A5.14 ( U2 )	2.43891	0.729066										R13H9.2	5.76191	1.45977		WBGene00000449	-1.28164	-0.28617	-1.20456
K09B11.11 ( U6 )	3.18074	9.39956										F54C8.6	-1.45631	1.13592		WBGene00000453	-1.11401	-0.4276	-1.12764
Y47H9A.2 ( U2 )	3.5048	0.68484										B0205.2	1.61734	0.274236		WBGene00000455	-1.1042	0.318335	-1.58839
W04G5.11 ( U2 )	3.88398	10.7838										Y57G11C.38	2.73975	0.50171		WBGene00000457	-1.52665	-0.08386	-1.21183
F07C6.5 ( U5 )	4.38325	14.9973										Y54G9A.4	1.41047	-0.85076		WBGene00000478	-1.2045	0.303779	-1.66256
smy-1 ( SL )	4.95559	15.3624										W09D6.5	2.62913	-0.16282		WBGene00000484	-1.37288	-0.35711	-1.02999
T27E4.11 ( U1 )	5.76849	10.0265										R12E2.11	2.89246	-0.01993		WBGene00000513	-1.65235		1.28761
T27E4.10 ( U1 )	5.76849	9.69134										C27H5.8	0.373192	0.578833		WBGene00000521	-1.29551	-0.38231	-0.223872
F08H9.10 ( U1 )	8.02274	46.667										F38E11.1	4.44692	-0.44836		WBGene00000530	1.4879	0.237819	0.621185
sls-1.2 ( SL )	8.1249	19.4153										Y69A2AR.31	1.89511	0.976833		WBGene00000549	1.46016	0.580716	0.779822
T08G5.11 ( U1 )	9.31247	75.2052										Y17G9A.5	-1.96197	-0.93582		WBGene00000551	4.18822	-0.09338	0.343847
sls-1.1 ( SL )	9.42113	17.9578										W05B2.4	1.10745	-0.07929		WBGene00000556	1.02225	0.542023	1.02471
F40G12.13 ( U1 )	11.0529	41.9149										T08G5.3	4.78809	-0.1275		WBGene00000558	1.9197	0.070106	1.93888
K03B8.10 ( U4 )	11.0664	35.3561										C15F1.5	6.06862	1.28497		WBGene00000560	4.65958		2.76858
sup-39 ( U1 )	17.4765	63.9292										Y57G11C.5	5.32864	0.954223		WBGene00000561	-1.12281	-0.69417	-1.03202
F32B5.9 ( U5 )	36.4208	33.4612										W06D4.2	7.30586	1.47266		WBGene00000562	1.78405	9.32207	6.44154
sup-6 ( U1 )	41.1429	154.696										ZK897.1	1.85094	0.915889		WBGene00000593	3.22738	3.8206	3.15299
C47F8.9 ( U2 )	50.4656	275.998										ZK897.1	1.85094	0.915889		WBGene00000598	4.68986	0.964663	1.70931
												ZK897.1	1.85094	0.915889		WBGene00000606	-1.32509	-1.19644	-0.463955
												D1086.2	1.81714	1.06071		WBGene00000615	1.71205	-1.44024	5.5058
												C33A12.3	2.02486	0.271309		WBGene00000616	-1.13774	-0.10046	-0.665449
												F10D2.6	5.81545	2.69039		WBGene00000618	-1.49369	0.540976	-0.538996
												C47F8.5	2.80947	-1.00665		WBGene00000621	2.95317		2.25995
												H27M09.5	8.64852	1.37751		WBGene00000623	-1.39724	-0.06163	-0.627663
												F23B2.4	2.68216	-0.63759		WBGene00000624	-1.68153	-0.1146	-0.197429
												R05D7.3	2.47796	0.368493		WBGene00000629	3.42451	0.657922	0.422729
												F07C6.1	3.10229	-0.972		WBGene00000633	-1.601	-1.24501	2.70049
												F08G2.6	8.57264	0.705677		WBGene00000634	-1.75021	-1.77109	-1.41446
												T27E4.1	3.91033	0.464124		WBGene00000637	-1.42024	-1.60076	-0.520471
												T11F9.10	3.332	-0.10497		WBGene00000639	2.44046	-0.33273	10.379
												F58G1.7	5.29164	1.09763		WBGene00000641	-1.30614	-2.0477	-1.16838
												F08G2.8	4.22737	-0.14565		WBGene00000645	-1.16874	-0.99523	0.477121
												F11A5.12	4.32427	1.85115		WBGene00000648	2.80369		3.97356
												F38E11.6	3.63246	0.565857		WBGene00000649	-1.21206	-1.57956	0.257673
												B0280.12	6.2083	1.0659		WBGene00000650	-1.54077	1.66864	-3.53531
												B0280.12	6.2083	1.0659		WBGene00000653	-1.46997	-2.32423	0.00325556
												Y75B8A.23	8.88918	1.17018		WBGene00000665	-1.17611	-0.25386	-0.703692
												F08H9.3	6.51331	1.02119		WBGene00000681	-1.0085	-1.25779	-1.42302
												F40G12.4	8.47937	0.252722		WBGene00000682	2.74788	4.30518	5.22716
												F56H6.2	8.25065	2.83748		WBGene00000689	-1.14539	-1.95378	-0.784051
												F56H6.2	8.25065	2.83748		WBGene00000699	-1.00269	-0.71819	-0.415533
												F56H6.2	8.25065	2.83748		WBGene00000702	-1.29845	0.183376	-0.135403
												F08H9.12	6.23427	1.49642		WBGene00000704	-1.00119	-1.96998	0.879166
												W04G5.8	8.50601	1.66343		WBGene00000712	-1.00015	-2.56726	5.86375
												Y45F10B.59	6.33663	0.032708		WBGene00000717	-1.12753	-0.15357	-0.916189
												F40G12.8	5.99081	0.909712		WBGene00000720	-1.47894	1.31172	-0.976936
												K03B8.14	7.70108	2.75551		WBGene00000722	-1.86339	0.168802	0.158044
												T08B6.6	0.908873	2.35899		WBGene00000727	-1.00488	-0.51145	0.450955
												ZK1248.17	10.989	-2.10967		WBGene00000738	-1.3494	0.49892	-3.79104
												F15H9.4	7.3132	1.00245		WBGene00000739	-1.14824	1.11479	-0.992162
												M01E5.6	1.33557	-1.73104		WBGene00000740	-1.13304	0.319863	-0.71594
												F08G2.3	6.02443	0.805667		WBGene00000741	-1.18674	0.361265	-0.0960728
																WBGene00000742	-1.02241	0.649987	0.295042
																WBGene00000743	-1.03719	-0.2135	0.473222
																WBGene00000745	-1.12644	-1.47403	-0.723284
																WBGene00000749	-1.2926	2.28751	1.08079
																WBGene00000756	2.48539		6.97302
																WBGene00000759	-1.0446	-0.74639	0.170469
																WBGene00000785	-1.33024	-0.67705	-0.974914
																WBGene00000851	2.03276	2.48068	1.75087
																WBGene00000863	1.11406	0.080534	-0.34679
																WBGene00000872	1.22139	0.299808	0.409524
																WBGene00000893	-1.40257	-1.16283	-1.20011
																WBGene00000907	-1.67864	0.006892	-0.351323
																WBGene00000934	-1.32079	0.158258	-0.980301
																WBGene00000960	-1.38739	-0.01233	-1.09297
																WBGene00000989	2.87781	0.088623	1.24748
																WBGene00001065	-1.05512	0.196439	-0.837427
																WBGene00001066	-1.30509	-1.31208	-0.144162
																WBGene00001067	-1.42417	-1.4186	-0.254353
																WBGene00001068	-1.57587	1.05004	-0.41307
																WBGene00001069	-1.1234	0.328832	-1.07794
																WBGene00001070	-1.78941	0.202833	-0.229629
																WBGene00001071	-1.52247	0.341706	-0.427563
																WBGene00001074	-1.19168	-1.3135	-0.246045
																WBGene00001079	-1.30971	-0.28062	0.135605
																WBGene00001109	-1.43549	-0.961	-0.619956
																WBGene00001110	1.20685	0.112792	-0.143727
																WBGene00001119	1.2627	1.04176	0.138636
																WBGene00001170	2.00347	1.50263	1.26058
																WBGene00001387	2.06228	0.935084	0.664848
																WBGene00001429	-1.31263	-0.77608	-0.943624
																WBGene00001430	-1.37288	-0.30374	-0.887372
																WBGene00001434	-1.14429	1.2038	-1.25775
																WBGene00001481	1.65431	0.676688	0.852324
																WBGene00001483	5.10617	0.733779	2.26466
																WBGene00001490	-1.4698	0.039178	-0.59969
																WBGene00001500	2.36388	-1.04345	-0.915108
																WBGene00001532	1.58184	0.24547	1.27438
																WBGene00001534	-1.6013	3.34414	2.11333
																WBGene00001535	1.58176	1.51281	0.847141
																WBGene00001552	-1.50726	0.393357	0.522826
																WBGene00001553	2.08791	0.914152	1.33831
																WBGene00001571	1.17772	0.402421	-0.237574
																WBGene00001598	1.4077	0.418983	0.490796
																WBGene00001601	1.6544	0.327162	0.386308
																WBGene00001613	1.97422	5.2037	6.2083
																WBGene00001618	1.50806	3.84839	1.00874
																WBGene00001625	-1.22749	0.23673	-0.21016
																WBGene00001663	2.49927	3.69037	4.37687
																WBGene00001688	1.73654	0.160312	-0.523175
																WBGene00001689	1.83612	0.211721	-0.184092
																WBGene00001695	-1.42267	-2.24529	0.152645
																WBGene00001701	-1.17717	-1.12105	-0.565631
																WBGene00001704	-1.86897	-1.06766	-0.607835
																WBGene00001715	-1.38396	-0.88824	0.59354
																WBGene00001716	-1.29983	-1.12433	-1.20089
																WBGene00001721	-2.06516	-0.50663	-1.01522
																WBGene00001725	-1.1569	-2.18745	-0.662615
																WBGene00001726	2.06336	1.44701	2.64683
																WBGene00001730	1.7114	-0.43122	-0.819145
																WBGene00001736	2.55932	-2.56402	1.95298
																WBGene00001764	-1.12279	0.422175	0.342064
																WBGene00001792	-1.85644	1.17469	-1.06246
																WBGene00001811	-1.09926	-0.33137	-0.473243
																WBGene00001831	1.94817	-0.03962	-0.359442
																WBGene00001832	1.20985	0.294027	0.114647
																WBGene00001842	2.74571	0.986111	1.01867
																WBGene00001855	1.29335	-0.03316	-0.18845
																WBGene00001922	1.12491	0.144491	-0.278939
																WBGene00001933	1.50854	0.416646	-0.32317
																WBGene00001938	1.09867	0.097037	-0.319763
																WBGene00001940	1.32759	0.632206	-0.0663754
																WBGene00001943	3.68703	-1.04063	0.827355
																WBGene00001977	1.1804	0.109637	-0.190785
																WBGene00002011	-1.01272	-0.03377	-1.36581
																WBGene00002012	2.31054	1.33759	4.44692
																WBGene00002032	1.36951	0.213918	-0.210842
																WBGene00002036	1.50585	0.333887	0.559635
																WBGene00002047	1.39588	0.532604	-0.126093
																WBGene00002055	-1.0212	-1.12699	-2.20871
																WBGene00002085	-1.24825		-1.04118
																WBGene00002088	-1.13774	0.158708	-0.0307681
																WBGene00002090	1.81975	-0.08707	1.88539
																WBGene00002094	3.50215	1.08682	0.667633
																WBGene00002103	4.27174	2.76312	2.39159
																WBGene00002120	3.39592	3.93953	8.57264
																WBGene00002128	-1.51759	0.011894	-1.50281
																WBGene00002176	1.08047	0.770408	0.25076
																WBGene00002194	1.7322		2.89105
																WBGene00002219	1.7842	0.256395	0.302722
																WBGene00002225	1.48484	-0.19778	-0.0799242
																WBGene00002226	1.6402	0.125804	-0.18513
																WBGene00002228	2.07582	0.267185	0.257892
																WBGene00002229	1.15903	-0.12461	-0.0342975
																WBGene00002246	-1.28401	0.02768	0.642412
																WBGene00002263	1.43592	0.386067	1.25254
																WBGene00002368	1.90438	0.066925	-0.118732
																WBGene00002694	1.01068	0.341511	0.36463
																WBGene00002983	-1.10506	-1.12756	-0.260676
																WBGene00002994	1.46196	0.125062	-0.528251
																WBGene00003043	-1.30215	0.22276	-0.264859
																WBGene00003057	-1.62148	-0.91514	-0.307539
																WBGene00003091	1.02282	2.42174	-1.34214
																WBGene00003092	1.72958	2.6504	2.22489
																WBGene00003093	-1.05067	-0.55829	-1.65363
																WBGene00003096	1.32387	1.37181	-1.82923
																WBGene00003100	3.17796	0.275253	0.987697
																WBGene00003106	-1.02534	0.553217	-0.0784971
																WBGene00003176	1.72615	1.8051	1.89765
																WBGene00003214	1.08224	-0.06968	-0.704457
																WBGene00003216	1.1122		-0.570862
																WBGene00003218	1.58468	0.173007	-0.110468
																WBGene00003377	-1.05049	-0.25002	-1.86767
																WBGene00003410	1.44315	-1.23067	-1.11837
																WBGene00003414	2.2793	2.58789	2.20034
																WBGene00003448	-1.21978	0.869645	5.38488
																WBGene00003458	-1.18648	0.586254	6.57749
																WBGene00003473	1.73621	0.856168	-0.997717
																WBGene00003520	-1.2857	-0.88714	-0.463857
																WBGene00003523	-1.26444	-0.56771	-0.41625
																WBGene00003529	3.47103	2.88533	2.19305
																WBGene00003534	-1.37407	-1.02426	-0.0624189
																WBGene00003591	-1.20965	0.401509	-0.638691
																WBGene00003592	1.08955	0.344806	-0.12683
																WBGene00003595	-1.38932	-2.03313	-0.644217
																WBGene00003606	-1.08536	0.519115	-0.275366
																WBGene00003610	3.30781	0.314026	0.909779
																WBGene00003734	2.18215	5.02438	-0.529287
																WBGene00003742	1.57298	0.485212	2.56724
																WBGene00003761	5.32665	1.20486	-0.257253
																WBGene00003845	1.1259	0.71974	-0.8952
																WBGene00003877	-1.00281	-0.32984	-2.19268
																WBGene00003909	-1.63598	0.435949	-0.949226
																WBGene00003983	-1.22456		-1.94128
																WBGene00004001	1.75514	2.3444	3.50909
																WBGene00004002	1.69054	6.36322	5.09514
																WBGene00004008	-1.10025	0.26282	-0.0871527
																WBGene00004011	-1.0426	-0.76199	-0.980305
																WBGene00004013	-1.05574	0.332522	-0.148701
																WBGene00004026	1.29881	0.458782	1.80182
																WBGene00004030	1.03666	3.81228	3.10229
																WBGene00004104	-1.41525	-1.40993	-0.947558
																WBGene00004115	-1.08286	-1.39795	-0.735285
																WBGene00004146	-1.06097	-2.29131	0.393496
																WBGene00004150	-1.49498	-1.73747	-0.240661
																WBGene00004153	-1.16543	-0.88032	-1.64761
																WBGene00004174	-1.00682	-1.5939	-0.625722
																WBGene00004178	1.29066	0.329418	0.26359
																WBGene00004230	-1.11158	-1.62684	-1.60192
																WBGene00004232	-1.03435	-1.40392	-1.2139
																WBGene00004233	-1.19599	-0.60487	-0.727479
																WBGene00004236	1.65965	1.04156	2.30568
																WBGene00004242	1.04639	-0.57158	-0.326276
																WBGene00004264	-1.35903	-0.63484	0.0158033
																WBGene00004300	-1.04045	-1.45499	-1.18503
																WBGene00004335	-1.74376	0.184596	-1.30632
																WBGene00004353	1.54223	-1.46143	-0.0319531
																WBGene00004394	4.15482	-1.78537	5.28372
																WBGene00004397	-1.44943	-0.52119	-0.719569
																WBGene00004398	-1.40944	-0.83865	-0.552464
																WBGene00004509	1.11621	0.890073	2.90125
																WBGene00004737	1.67947	0.23179	0.0880535
																WBGene00004777	-1.15167	0.943349	-0.204128
																WBGene00004779	1.73172	0.46193	0.0769359
																WBGene00004782	1.0796	0.370606	0.447481
																WBGene00004795	-1.65271	0.133293	-0.427514
																WBGene00004874	1.04835	0.303638	0.131375
																WBGene00004894	1.06169	0.705095	0.928608
																WBGene00004952	1.10877	0.170092	0.0283604
																WBGene00004955	1.19709	0.197463	-0.149031
																WBGene00004960	2.5085	0.465016	2.51679
																WBGene00004963	1.18504	0.319413	2.91542
																WBGene00004969	2.06324	0.941022	2.54608
																WBGene00004992	-1.04319	-0.82459	-0.587656
																WBGene00005016	-1.35008	-0.9365	-0.508366
																WBGene00005017	-1.561	-0.93127	-0.540376
																WBGene00005059	1.95008	-1.59586	0.836461
																WBGene00005078	-1.36371	0.23719	0.22709
																WBGene00005120	4.55703	6.31327	3.38744
																WBGene00005131	-1.13022	0.086787	1.09236
																WBGene00005188	3.3193	3.77017	0.799209
																WBGene00005241	3.28872	2.58249	1.26935
																WBGene00005256	1.96587		0.688871
																WBGene00005258	2.23001	4.36558	3.13618
																WBGene00005355	5.24018		5.44794
																WBGene00005427	1.44019	0.596349	0.0472222
																WBGene00005513	3.26738	0.459246	1.20675
																WBGene00005517	2.24049	1.7997	2.61671
																WBGene00005528	3.94701		7.3132
																WBGene00005599	5.52289	-0.17638	1.25887
																WBGene00005638	3.32919	3.24782	1.8654
																WBGene00005652	-1.0711	-0.16088	-0.218148
																WBGene00005657	1.7109	0.711474	-0.91037
																WBGene00005718	-1.89817	1.42819	0.905025
																WBGene00005758	-4.53065	-0.08313	-0.386845
																WBGene00005905	3.2714		5.28455
																WBGene00005979	4.71729		9.12525
																WBGene00006068	-1.06419	0.148313	-0.749614
																WBGene00006075	-1.74038	-0.75281	1.26643
																WBGene00006081	4.58123		3.70627
																WBGene00006084	2.4748		3.7745
																WBGene00006097	2.43161	0.881253	1.4569
																WBGene00006130	4.66681	9.36316	5.22359
																WBGene00006191	2.19601	0.187746	2.79129
																WBGene00006195	3.22081	10.2816	3.64618
																WBGene00006237	3.023	1.48021	5.12126
																WBGene00006256	2.32163	2.5061	2.42702
																WBGene00006315	2.73032		0.319733
																WBGene00006394	2.32934	1.38257	1.10982
																WBGene00006411	1.10707	0.49242	0.968615
																WBGene00006534	-1.74834	0.860578	-0.754828
																WBGene00006538	-1.05899	0.036922	-1.5845
																WBGene00006589	-1.11469	0.085998	-0.875274
																WBGene00006600	-1.01993	0.458858	-0.112674
																WBGene00006606	1.14675	1.4076	-0.171689
																WBGene00006627	1.04033	4.5272	1.43296
																WBGene00006642	-1.27009	0.82942	-0.743833
																WBGene00006654	-1.26205	0.861088	-0.67886
																WBGene00006666	-1.01127	-0.05476	-0.308057
																WBGene00006695	1.98877	3.7649	3.74341
																WBGene00006767	2.29097	2.29565	1.85094
																WBGene00006775	-1.68375	4.09075	0.142708
																WBGene00006817	1.99828	0.180137	-0.388375
																WBGene00006840	1.28115	0.114897	0.310169
																WBGene00006886	-1.21781	0.74619	-1.90761
																WBGene00006943	1.13887	0.184135	-0.128702
																WBGene00006947	-1.19783	-0.5203	-1.79566
																WBGene00006948	-1.07572	-0.5462	-1.5409
																WBGene00006950	-1.28003	-1.61928	-0.39915
																WBGene00006952	-1.13068	-0.75148	-0.268274
																WBGene00006954	-1.41519	-1.45492	-1.00077
																WBGene00006955	-1.12992	-1.33796	-0.972408
																WBGene00006980	1.5433	-0.08779	0.931878
																WBGene00006981	1.8487	2.38507	1.6438
																WBGene00007006	-1.32867	-0.0121	-0.372332
																WBGene00007036	2.32714	0.744727	1.98073
																WBGene00007097	3.56813	2.83997	1.35498
																WBGene00007131	2.74137	2.85194	3.72801
																WBGene00007132	3.41189	4.86804	5.93976
																WBGene00007134	5.64921		7.55797
																WBGene00007149	-1.45398	-1.71844	-1.61214
																WBGene00007162	-1.07263	1.05857	-0.554555
																WBGene00007166	-1.12478	2.66704	-0.148
																WBGene00007195	1.06309	-0.12679	-0.29928
																WBGene00007211	1.12633		-1.33949
																WBGene00007212	1.15961	0.776336	0.798256
																WBGene00007224	2.11264	0.49043	4.35256
																WBGene00007229	-1.51313	-1.54594	-1.52552
																WBGene00007240	-1.36311	2.95234	-1.57825
																WBGene00007258	1.30858	0.321457	-0.477755
																WBGene00007282	1.00923	-6.76205	-1.40205
																WBGene00007283	1.06957	-1.05365	-2.77927
																WBGene00007325	-1.09411	-0.96402	-0.940523
																WBGene00007365	1.13	0.914594	0.953176
																WBGene00007366	1.05909	1.63958	2.55843
																WBGene00007391	-1.50584	0.797408	-0.255123
																WBGene00007401	-1.26279	0.968878	-1.61109
																WBGene00007439	2.69612	2.75476	1.5998
																WBGene00007440	1.58979	3.09943	1.58847
																WBGene00007446	1.01511	0.536104	3.57788
																WBGene00007460	1.1198	0.428645	-1.76811
																WBGene00007482	-1.07371	0.974262	-0.0871178
																WBGene00007505	1.47278	0.531259	0.66919
																WBGene00007505	1.30055	0.531259	0.66919
																WBGene00007506	1.2303	2.0172	2.03878
																WBGene00007512	3.82352	0.670326	6.02233
																WBGene00007515	2.47044	0.596246	0.327989
																WBGene00007560	-1.24452	-0.77558	-2.02068
																WBGene00007619	1.0799	1.00473	0.716515
																WBGene00007631	1.17602	0.725273	2.19066
																WBGene00007648	4.37998	-3.72908	3.81991
																WBGene00007656	2.97825	4.01006	4.37298
																WBGene00007658	1.4342	4.24836	6.21247
																WBGene00007660	1.48491	3.20816	5.60582
																WBGene00007662	2.93742	4.95899	6.63175
																WBGene00007682	2.64648	2.11187	4.0166
																WBGene00007744	1.08639	0.784341	0.113255
																WBGene00007765	1.07365	1.63594	0.477963
																WBGene00007788	1.07399	0.460319	-0.328361
																WBGene00007789	1.57376	0.217642	0.164126
																WBGene00007791	1.00916	0.571826	3.66957
																WBGene00007802	-1.68241	-0.07157	1.92781
																WBGene00007806	-1.75864	-1.48084	-1.69184
																WBGene00007833	1.70034	0.265072	-2.37378
																WBGene00007853	1.34482	0.67933	3.29568
																WBGene00007862	-1.16954	-0.50661	-0.223129
																WBGene00007863	-2.01896	0.795946	1.9792
																WBGene00007864	-1.3201	-0.42689	-3.42679
																WBGene00007868	-1.18523	-1.02593	-1.06113
																WBGene00007887	1.02476		-0.918346
																WBGene00007891	-1.45173	-0.09861	-1.11037
																WBGene00007892	2.04659	3.27023	3.13162
																WBGene00007910	4.09252	0.372542	1.74708
																WBGene00007911	1.17669	-0.06866	0.924874
																WBGene00007938	-1.54907	-0.21809	0.455688
																WBGene00007949	-1.0417	-0.79083	-1.42046
																WBGene00007953	1.64252	0.940461	0.771486
																WBGene00007966	2.44854	0.172767	0.918122
																WBGene00007992	1.3621	5.96748	4.19934
																WBGene00007996	-1.09181	-1.05251	-1.48048
																WBGene00007997	2.03897	3.02094	2.77994
																WBGene00008003	1.19078	0.571111	0.619624
																WBGene00008007	-1.06656	0.335891	1.22138
																WBGene00008010	1.66481	3.39376	4.13324
																WBGene00008028	-1.24165	-0.03954	-0.079723
																WBGene00008066	-1.08143	-0.72307	0.281082
																WBGene00008068	1.39617	3.52823	4.62441
																WBGene00008079	1.09014	0.40493	3.0409
																WBGene00008093	-1.2832	-0.37102	0.100736
																WBGene00008107	1.17383	0.088206	-0.271264
																WBGene00008160	3.38942		3.25224
																WBGene00008161	3.80794	3.26607	2.80947
																WBGene00008162	6.08021		4.68046
																WBGene00008180	-2.08293	-0.18655	-0.586889
																WBGene00008221	-1.33789	-0.27424	-1.39839
																WBGene00008222	-1.26926	-0.45401	-0.730045
																WBGene00008259	1.57812	0.881795	7.11917
																WBGene00008280	-1.32935	0.050081	0.101327
																WBGene00008291	4.58933		2.49055
																WBGene00008295	2.33917		3.6802
																WBGene00008301	2.10705	2.99386	2.91866
																WBGene00008357	1.08523	1.32915	-1.84251
																WBGene00008376	-1.38686	-0.72814	-0.85149
																WBGene00008390	1.03156	3.53227	4.17512
																WBGene00008401	-1.08076	-0.52394	-1.56338
																WBGene00008427	-1.09555	0.063546	-0.678302
																WBGene00008447	1.34708	0.86895	1.63967
																WBGene00008464	-1.27098	-1.25196	-0.968783
																WBGene00008482	-1.00631	-1.75631	0.541413
																WBGene00008485	1.05079	1.18541	-0.650925
																WBGene00008496	-1.07175	-1.21789	-1.59669
																WBGene00008503	1.67182	0.237658	0.298833
																WBGene00008509	-1.22775	-0.0598	-0.0585506
																WBGene00008517	1.67356	-2.47029	-0.0256583
																WBGene00008568	2.30281	0.328736	0.596215
																WBGene00008576	1.76721	0.09772	0.716416
																WBGene00008577	1.22037	6.22732	2.9679
																WBGene00008579	2.16172	4.52777	4.22737
																WBGene00008591	1.96485	7.83148	6.51331
																WBGene00008592	2.63076	6.24056	5.09634
																WBGene00008602	1.56897	3.65558	-1.12412
																WBGene00008621	-1.22332	3.00059	0.739441
																WBGene00008656	-1.30408	2.06273	-0.644246
																WBGene00008726	1.53353	1.98342	1.5361
																WBGene00008740	1.91104	0.223537	0.235585
																WBGene00008746	-1.19786	-0.11577	-0.515799
																WBGene00008779	-1.05496	-0.07562	-1.5685
																WBGene00008794	1.28337	0.608512	3.28411
																WBGene00008837	3.10993	-3.71017	0.37452
																WBGene00008848	1.8746	0.31311	0.389066
																WBGene00008850	1.8475	1.15171	1.36559
																WBGene00008862	1.40866	3.98066	4.90295
																WBGene00008875	-1.62263	-1.05049	-1.18055
																WBGene00008889	2.05757	1.404	1.58143
																WBGene00008922	1.07899	3.00309	1.79546
																WBGene00008934	1.29391	-0.16755	-0.12051
																WBGene00008989	-1.89475	0.363007	-0.169832
																WBGene00009005	2.76758	1.38864	4.12774
																WBGene00009016	1.86034	1.15888	6.87427
																WBGene00009032	-1.07585		-3.11618
																WBGene00009041	-1.1749	-0.04901	-4.21597
																WBGene00009048	-1.87358	-1.14536	-2.04739
																WBGene00009054	1.08459	0.754287	1.35199
																WBGene00009061	2.74849	3.91249	5.60856
																WBGene00009064	1.02091	-0.07825	0.10771
																WBGene00009069	1.14492	2.18489	1.30657
																WBGene00009070	1.33205	1.13556	0.712072
																WBGene00009075	2.5583	0.70164	4.44744
																WBGene00009094	-1.32705	-0.08828	-0.977721
																WBGene00009102	1.09649	0.141703	2.73502
																WBGene00009113	1.51586	0.208638	0.58301
																WBGene00009115	1.33088	0.544569	2.38795
																WBGene00009133	-1.58365	-1.35381	-1.19336
																WBGene00009202	-1.39355	0.825536	-1.76855
																WBGene00009205	-1.14254	-0.86501	9.38917e-05
																WBGene00009215	1.18391	-0.31489	-2.9806
																WBGene00009217	2.20081	0.720596	1.66911
																WBGene00009225	1.26906	0.880674	1.99561
																WBGene00009238	-2.95447	0.503288	1.20942
																WBGene00009250	1.52153	0.44043	3.24535
																WBGene00009257	-1.2768	0.242754	-0.815586
																WBGene00009261	-1.17227	-1.18621	-1.62542
																WBGene00009328	-1.28086	-1.31632	-1.23235
																WBGene00009335	-1.1025	0.460304	-0.0930943
																WBGene00009355	-1.42222	-1.91387	-1.00571
																WBGene00009374	1.20223	0.10976	-0.0412679
																WBGene00009390	2.30776	0.566028	1.89599
																WBGene00009395	-1.36768	-1.01992	-1.60555
																WBGene00009398	-1.90841	-0.74606	-0.877963
																WBGene00009412	4.3597	3.93217	8.67621
																WBGene00009437	1.13838	2.25475	-0.443243
																WBGene00009486	2.15985		2.58595
																WBGene00009526	1.47798	0.065087	0.327324
																WBGene00009541	1.10293	0.237858	0.579124
																WBGene00009586	-1.13137	0.389041	0.997238
																WBGene00009599	3.30857	8.5473	8.47937
																WBGene00009603	4.27137		5.99081
																WBGene00009606	-1.14896	-3.27712	-1.61175
																WBGene00009608	-4.07047	0.908645	1.67858
																WBGene00009637	1.07913	0.97965	-0.900012
																WBGene00009641	1.73979	4.38117	7.49383
																WBGene00009706	-4.00001	-1.81342	-3.27965
																WBGene00009727	-1.69286	0.389884	-0.0413337
																WBGene00009758	5.70393	0.515211	4.65488
																WBGene00009805	1.94843	1.59278	-1.31619
																WBGene00009822	4.44932	9.67658	6.42609
																WBGene00009830	-1.11696	-0.92135	-1.02699
																WBGene00009862	-1.03827	-1.2074	-2.37389
																WBGene00009867	1.98495	1.51982	0.917299
																WBGene00009908	4.00505	7.62145	6.57371
																WBGene00009922	1.13564	0.128404	-0.356286
																WBGene00009957	1.01666	2.49609	1.45916
																WBGene00009964	1.18035	-0.29095	0.810789
																WBGene00009999	3.84613	5.70907	3.23253
																WBGene00010019	1.00263	0.587773	2.10595
																WBGene00010032	-2.14151	1.56071	0.663755
																WBGene00010056	1.04768	0.365548	-0.100657
																WBGene00010057	-1.08192	-0.82182	-1.17079
																WBGene00010058	-3.62169	-1.17776	-2.38333
																WBGene00010060	-1.48354	-0.12586	0.421877
																WBGene00010069	-1.1197	-0.40459	-0.0932514
																WBGene00010071	2.65642	7.20332	6.02658
																WBGene00010098	-2.40889	-3.55835	-0.871429
																WBGene00010100	1.11321	0.8755	-2.47985
																WBGene00010162	6.6694		4.85544
																WBGene00010163	2.03421	8.82349	8.25065
																WBGene00010168	4.9988	4.95306	1.55927
																WBGene00010184	2.35658	0.807863	3.11204
																WBGene00010227	-1.0158	0.424349	-0.604835
																WBGene00010246	1.98654	0.675605	6.2174
																WBGene00010256	-1.67443	-0.59245	-2.2747
																WBGene00010267	-1.32001	-1.60465	-1.00776
																WBGene00010269	1.36125	4.38854	5.29164
																WBGene00010275	-1.15926	-0.25635	-0.646988
																WBGene00010282	2.14384	0.95772	1.76074
																WBGene00010285	-1.45659	0.210529	-1.3111
																WBGene00010296	1.10664	0.44559	-0.530436
																WBGene00010319	-1.04531	-0.03379	-0.263257
																WBGene00010335	-1.59848	0.089575	-0.956715
																WBGene00010349	-1.34584	0.472138	-0.431104
																WBGene00010353	1.09239	-0.80194	-0.222105
																WBGene00010362	1.27462	0.556703	1.10402
																WBGene00010415	3.24338		3.47988
																WBGene00010434	1.15062	3.57062	2.93551
																WBGene00010440	1.08276	1.07599	1.96217
																WBGene00010451	-1.45188	1.0019	2.71329
																WBGene00010461	-2.19039	-0.99212	-3.19629
																WBGene00010467	-1.52957	-3.24735	-1.33307
																WBGene00010468	-1.62245	-2.49663	-1.55826
																WBGene00010473	-1.14575	0.520241	-0.268193
																WBGene00010477	1.35122	0.813911	1.38384
																WBGene00010483	-1.86605	-2.96899	-1.75075
																WBGene00010505	-1.04082	-1.80717	-0.995844
																WBGene00010509	-1.66203	-2.33457	-0.479522
																WBGene00010578	1.59681	7.2003	6.19597
																WBGene00010584	1.63783	1.72052	3.7271
																WBGene00010592	-1.08437	0.773339	-0.513904
																WBGene00010603	-3.02654	0.507754	-0.228407
																WBGene00010621	1.28668	-0.0107	-0.508397
																WBGene00010658	1.07547	2.50271	-1.68165
																WBGene00010659	1.30363	1.46691	-2.21532
																WBGene00010674	-1.06216	0.177844	-0.750856
																WBGene00010706	1.22689	-2.23819	0.654714
																WBGene00010708	1.8818	1.94319	2.3454
																WBGene00010714	-1.02794	-1.36455	-1.32806
																WBGene00010738	-1.18045	0.002861	-0.77677
																WBGene00010746	1.85693	1.05986	-1.63577
																WBGene00010760	-1.02222	-1.55936	-1.32767
																WBGene00010785	1.12817	0.177306	0.0385822
																WBGene00010835	-1.12571	-0.37195	-1.35123
																WBGene00010881	-2.87923	-0.46619	-0.908265
																WBGene00010898	-1.12095	-0.15518	-1.61504
																WBGene00010928	-3.2446	-2.83258	-2.18391
																WBGene00010968	-1.35306	-1.2199	-0.230575
																WBGene00010987	-1.312	-1.84012	-0.548933
																WBGene00011018	-1.41662	0.06494	-3.3191
																WBGene00011075	-1.69523	-0.83947	-0.0267278
																WBGene00011078	-1.79962	-1.05529	-0.138327
																WBGene00011121	1.05825	1.26742	-0.158954
																WBGene00011130	2.62179	2.90262	2.88328
																WBGene00011146	1.27539	0.303617	0.624258
																WBGene00011152	1.11108	-0.60146	-0.225967
																WBGene00011175	-1.92055	-0.681	-2.65333
																WBGene00011190	1.38606	2.48419	-2.17288
																WBGene00011236	1.22933	0.293515	-0.42581
																WBGene00011260	1.53704	0.233066	4.17039
																WBGene00011320	1.22559	-1.02692	-0.771961
																WBGene00011325	1.35146	0.568817	-1.20504
																WBGene00011333	2.09676	-0.07991	-0.0244427
																WBGene00011362	1.80402	1.34022	-0.186661
																WBGene00011366	-1.21141	-0.37495	-0.315862
																WBGene00011383	-1.32667	-0.14179	-1.86806
																WBGene00011427	-1.21832	2.1951	-2.97528
																WBGene00011435	1.43892	0.761477	0.553611
																WBGene00011495	-1.05071	-1.55574	-1.17118
																WBGene00011505	-1.29114	-3.07555	-1.00968
																WBGene00011513	1.23271	0.832215	0.389648
																WBGene00011548	-1.24957	-0.44841	-0.611285
																WBGene00011562	1.49103	0.347855	0.900903
																WBGene00011572	-1.20637	-0.76505	-0.957201
																WBGene00011582	1.1837	0.931645	1.18878
																WBGene00011590	-1.14427	-1.08897	-0.127759
																WBGene00011596	1.49743	1.95674	-0.0855572
																WBGene00011642	-1.07233	-1.54056	-1.11649
																WBGene00011644	-1.45963	0.309891	-0.766322
																WBGene00011699	1.00162	1.16292	0.569284
																WBGene00011707	1.42433	-0.93111	3.45006
																WBGene00011709	-1.27217	-0.16429	-0.689317
																WBGene00011739	-1.07293	0.552764	0.0508935
																WBGene00011744	-1.90007	0.371907	-0.420044
																WBGene00011754	1.26257	2.80799	1.55898
																WBGene00011757	-1.46177	-1.12201	-0.599613
																WBGene00011772	1.6807	-0.76563	1.55642
																WBGene00011812	1.39509	0.200446	0.0243474
																WBGene00011819	1.07526	-0.07429	-0.656283
																WBGene00011894	1.38331	1.24618	0.552136
																WBGene00011896	1.45481	0.826085	1.22337
																WBGene00011900	1.14708	0.244451	1.38378
																WBGene00011951	1.26104	0.644099	4.93341
																WBGene00011952	-1.38392	-0.46856	-0.420522
																WBGene00011999	-1.11287	-1.28278	-0.321892
																WBGene00012032	-1.3526	-0.4636	-1.30099
																WBGene00012088	2.54016	5.83556	2.27182
																WBGene00012101	1.22568	4.55189	1.46561
																WBGene00012108	4.27735	1.60395	2.38591
																WBGene00012114	-1.3685	1.18958	-0.220547
																WBGene00012176	2.29839	1.19383	0.341611
																WBGene00012191	1.26269	0.376235	3.77416
																WBGene00012199	-1.53346	-0.47412	-0.939483
																WBGene00012200	1.86603	2.69935	1.25245
																WBGene00012219	2.2487	0.902991	4.74158
																WBGene00012231	1.29655	-2.93419	-1.49173
																WBGene00012257	-1.04565	0.020946	-0.921718
																WBGene00012268	2.40276	9.71276	8.50601
																WBGene00012297	1.84234	0.960999	3.83805
																WBGene00012300	1.60552		1.0763
																WBGene00012301	-1.31844	-1.75191	-1.26972
																WBGene00012302	6.47869	0.410761	5.43052
																WBGene00012310	5.54602		4.61196
																WBGene00012322	-1.01146	0.708863	-0.048779
																WBGene00012329	1.94678	5.12321	4.52426
																WBGene00012346	-1.22754	-1.35344	-1.91004
																WBGene00012360	1.1149	0.237607	0.0303113
																WBGene00012391	-1.00767	0.466593	-0.666176
																WBGene00012398	1.94827	-0.50759	1.67817
																WBGene00012429	-1.2583	-0.53684	-1.05761
																WBGene00012448	3.26944	0.333742	-1.44744
																WBGene00012461	1.57262	0.318453	0.121071
																WBGene00012470	1.65438	1.33878	1.90044
																WBGene00012480	1.98905	1.08338	0.66765
																WBGene00012490	-1.7977	3.01567	0.547982
																WBGene00012492	1.65037	-1.84926	-1.96164
																WBGene00012540	-1.20899	-0.55391	-1.98965
																WBGene00012552	1.74433	0.666084	0.932228
																WBGene00012570	3.29559	3.59038	4.95887
																WBGene00012592	1.52911	1.2306	3.67651
																WBGene00012593	2.87637	1.04138	1.1064
																WBGene00012640	-1.48157	-0.33052	-0.355726
																WBGene00012648	-1.68365	0.671412	0.265597
																WBGene00012671	2.51564	-0.49062	3.74676
																WBGene00012683	2.54702	-0.98548	-1.37582
																WBGene00012684	4.92439	0.623431	4.65498
																WBGene00012686	1.18527	0.3728	1.65205
																WBGene00012688	3.27024	0.505349	0.399013
																WBGene00012729	-1.56916	0.387499	-0.0753295
																WBGene00012731	1.42466	1.2506	5.4738
																WBGene00012748	1.20533	0.818592	1.64484
																WBGene00012809	1.36476	0.566723	6.14153
																WBGene00012822	1.37783	3.39788	3.67155
																WBGene00012840	1.12736	0.155148	-0.0546296
																WBGene00012856	2.22059	3.69463	2.20227
																WBGene00012861	2.20125	1.72592	1.03781
																WBGene00012867	1.41324	0.230693	-0.794728
																WBGene00012877	3.44172	2.45417	8.36788
																WBGene00012883	-1.25749	0.312907	-0.783521
																WBGene00012892	1.08548	0.559833	1.03652
																WBGene00012896	1.65006	0.887038	0.858477
																WBGene00012897	1.68197	0.77861	0.208488
																WBGene00012946	1.93801	5.15024	9.29335
																WBGene00012947	2.12301	0.191901	-0.18066
																WBGene00012959	1.93047	-1.17013	-2.56707
																WBGene00012961	2.5832	2.40432	1.91469
																WBGene00012979	1.33262	0.523143	5.16704
																WBGene00013013	1.04177	1.05904	2.06114
																WBGene00013027	1.68777	3.53762	4.1087
																WBGene00013030	-1.73148	0.463034	-0.421845
																WBGene00013044	3.39813	2.80674	1.90112
																WBGene00013055	1.1017	0.507727	3.46054
																WBGene00013088	-1.93741	-0.3129	0.623845
																WBGene00013107	2.27113	0.885307	5.04153
																WBGene00013126	1.41246	-1.16375	0.826598
																WBGene00013147	-2.00187	0.323331	-1.29142
																WBGene00013156	1.08802	0.348484	0.0145044
																WBGene00013157	1.44883		1.44839
																WBGene00013158	1.05461	0.131968	7.18433
																WBGene00013165	1.17492	0.608753	4.89252
																WBGene00013171	-1.05093	-1.17486	-1.02778
																WBGene00013180	-1.35682	0.640385	-1.18119
																WBGene00013195	1.11688	0.913077	1.13653
																WBGene00013207	1.12428	0.829314	1.41047
																WBGene00013226	1.24739	0.69755	1.32278
																WBGene00013254	1.29398	-1.87803	-1.19433
																WBGene00013306	1.17691	3.10764	3.93725
																WBGene00013335	1.73527	-1.56843	-0.112277
																WBGene00013357	5.3777	2.52716	6.24493
																WBGene00013374	2.70979	0.893165	4.01164
																WBGene00013375	2.2198	1.57055	0.209802
																WBGene00013380	1.22993	-0.59483	-0.865532
																WBGene00013387	-1.04613	-0.92432	-0.84908
																WBGene00013400	1.5176	-1.72776	1.40116
																WBGene00013424	3.91416	0.806121	3.05078
																WBGene00013425	1.13947	0.934989	0.705037
																WBGene00013427	2.50611		3.37922
																WBGene00013429	2.77741	0.736155	2.26061
																WBGene00013437	2.14648	0.506438	2.94898
																WBGene00013479	-1.68739	0.319781	-0.242145
																WBGene00013485	2.68274	0.84508	2.4488
																WBGene00013498	1.37605	3.10982	1.89187
																WBGene00013502	4.26812		4.81046
																WBGene00013556	2.24173	7.57305	8.88918
																WBGene00013563	2.90918	1.10762	1.69936
																WBGene00013583	-1.71254		-1.44483
																WBGene00013586	2.29922	0.534986	3.54102
																WBGene00013620	2.14323	0.677435	1.72843
																WBGene00013637	2.3264	5.44947	2.55158
																WBGene00013639	1.10292	3.16326	2.09652
																WBGene00013651	3.90291	2.6739	6.4528
																WBGene00013710	1.49993	0.516861	2.93649
																WBGene00013751	1.97817	0.215814	0.586073
																WBGene00013757	2.43156	2.59676	0.822019
																WBGene00013779	1.05309	0.902134	0.288331
																WBGene00013786	3.18193	5.02163	5.23047
																WBGene00013799	1.1963	-1.95764	-0.369944
																WBGene00013814	3.07759	0.25465	1.29644
																WBGene00013824	2.40171	0.313836	4.33116
																WBGene00013825	4.87565	1.81042	0.493143
																WBGene00013833	-1.44036	0.253696	-1.04773
																WBGene00013845	1.01262	1.61671	2.36896
																WBGene00013846	-1.92121	-0.57283	-1.24515
																WBGene00013849	-1.85612	-0.03097	-0.558525
																WBGene00013852	-1.19187	-0.35416	-1.44101
																WBGene00013856	1.15346	0.723053	-1.03449
																WBGene00013882	1.08087	0.698733	-0.343351
																WBGene00013891	-1.27189	-0.8053	-0.530755
																WBGene00013904	1.22536	-2.41479	-0.362224
																WBGene00013935	-3.05041	0.992654	1.05293
																WBGene00013954	3.21822	1.42093	2.21431
																WBGene00013972	8.15111		1.64914
																WBGene00013973	5.1646		6.07681
																WBGene00014027	-1.22891	0.191721	0.126515
																WBGene00014044	-1.7159		3.16326
																WBGene00014067	-1.07679	0.404558	-2.72017
																WBGene00014077	-1.12917	-0.16136	-0.340561
																WBGene00014085	1.09159	0.390079	5.1153
																WBGene00014166	-1.07112	1.40933	-0.636531
																WBGene00014173	2.38878	2.55578	1.79579
																WBGene00014193	3.97096		3.68658
																WBGene00015000	-2.82033	-0.27183	-0.527405
																WBGene00015014	-1.49953	1.09499	0.498729
																WBGene00015035	1.43697	1.62864	1.83002
																WBGene00015044	1.56184	-0.37474	-1.24456
																WBGene00015046	1.95326	0.440137	1.92085
																WBGene00015052	1.00662	0.135512	0.0486488
																WBGene00015098	1.61721	0.337525	0.509849
																WBGene00015103	-1.23733	-1.24313	0.153093
																WBGene00015106	1.88713	0.824328	5.88164
																WBGene00015117	-1.09918	0.577044	0.541201
																WBGene00015165	2.56904	0.33156	4.10244
																WBGene00015180	-1.07079	-1.04144	-1.14909
																WBGene00015202	-1.59196	-0.2323	-0.373428
																WBGene00015225	2.21433	5.74676	7.62702
																WBGene00015227	1.26366	4.66856	7.83842
																WBGene00015242	4.60206	0.42438	0.449226
																WBGene00015257	3.89193	-1.68916	1.31991
																WBGene00015260	2.2005	0.437927	1.44923
																WBGene00015262	2.42342	0.861369	2.06975
																WBGene00015291	-1.28815	0.372421	-0.826306
																WBGene00015300	-1.21382	-0.64562	-1.01909
																WBGene00015306	1.82678	0.609477	3.51782
																WBGene00015338	4.81603	2.82687	-0.456947
																WBGene00015339	-1.26948	-1.55295	-1.6616
																WBGene00015340	-1.25039	-1.57873	-1.4152
																WBGene00015386	2.25984	0.979955	4.01503
																WBGene00015387	-1.05541	0.258385	0.148591
																WBGene00015403	-1.64936	0.817649	-0.732292
																WBGene00015408	-1.32427	-0.01008	-1.03729
																WBGene00015412	2.52184	0.091065	0.929983
																WBGene00015453	1.39512	-2.37132	0.71326
																WBGene00015456	-1.82526	0.658078	0.890978
																WBGene00015515	1.48769	0.228831	-0.265138
																WBGene00015544	-1.29209	-2.00557	-0.438292
																WBGene00015558	2.14136	0.467491	3.13703
																WBGene00015582	1.35967	0.234595	1.94429
																WBGene00015592	1.70996	8.09109	7.94777
																WBGene00015593	3.27653	3.62563	-0.438215
																WBGene00015598	1.99924	7.64523	3.91088
																WBGene00015599	4.8651	4.13722	-0.00710871
																WBGene00015602	4.166	3.7375	5.10888
																WBGene00015623	-1.47154	-3.6323	-1.44283
																WBGene00015646	-1.16042	-0.69479	-1.11554
																WBGene00015651	-1.40203	0.416066	-1.34489
																WBGene00015660	1.36123	1.79882	1.99474
																WBGene00015672	2.10457	1.04729	2.70251
																WBGene00015683	1.10994	-0.30437	1.40106
																WBGene00015694	1.75124	1.28425	2.56784
																WBGene00015704	-1.00597	-0.54322	-0.78595
																WBGene00015796	1.10649	2.26348	6.06862
																WBGene00015817	1.48759	0.28565	0.990761
																WBGene00015822	-1.42716	-0.84413	-0.521928
																WBGene00015841	-1.02112	-0.80965	-0.975938
																WBGene00015865	-1.08922	0.811398	-0.336708
																WBGene00015900	-1.46297	1.00976	-0.608055
																WBGene00015918	2.46926	8.60438	4.31588
																WBGene00015922	-1.03898	-0.05142	-0.745462
																WBGene00015932	1.07336	3.0593	-4.41099
																WBGene00015933	1.47972	3.19228	-0.401883
																WBGene00015937	1.59061	2.16703	6.24905
																WBGene00015982	4.44686	0.667104	2.32838
																WBGene00016010	3.18105	2.62336	8.48172
																WBGene00016022	-1.41269	-0.65437	-0.633504
																WBGene00016044	-1.11086	0.272875	-0.501498
																WBGene00016050	3.60826		4.77189
																WBGene00016063	2.91304	1.76276	1.10516
																WBGene00016072	1.17213	1.2841	1.28649
																WBGene00016097	1.05389	2.00417	3.04818
																WBGene00016108	-1.29605	-0.14873	-0.863977
																WBGene00016146	-1.17028	-2.01683	-1.40987
																WBGene00016152	1.9511	-2.17459	1.46326
																WBGene00016187	1.04404	4.06529	2.43969
																WBGene00016204	-1.79324	-1.82263	-2.53198
																WBGene00016231	-1.5658		-3.58011
																WBGene00016236	1.22872	0.155296	0.131696
																WBGene00016242	-1.57607	-1.08993	-0.760853
																WBGene00016247	4.29064	-0.64409	1.83951
																WBGene00016248	-1.16827	0.388487	-0.316052
																WBGene00016253	3.31958		6.06552
																WBGene00016253	2.09083		6.06552
																WBGene00016274	1.71508	-1.22573	-1.11488
																WBGene00016324	-1.20851	0.498012	0.295614
																WBGene00016329	-1.35451	-0.34085	-1.49033
																WBGene00016337	-1.11576	0.449358	-0.154907
																WBGene00016345	1.76607	0.263326	-1.59007
																WBGene00016364	-1.32174	-0.16093	-1.39121
																WBGene00016371	2.5326	1.92157	0.363035
																WBGene00016467	-2.09458	-1.40789	-0.241188
																WBGene00016468	-1.01823	-1.59889	-0.161036
																WBGene00016477	3.47382		4.31602
																WBGene00016491	1.14491	0.438538	4.67591
																WBGene00016540	2.14317	1.62554	0.642905
																WBGene00016581	2.79021	0.115018	0.848565
																WBGene00016596	1.97372	0.265588	-0.433138
																WBGene00016598	-1.2848	-0.62936	-1.12014
																WBGene00016619	-1.16952	0.441935	-0.332474
																WBGene00016625	-1.24357	0.818939	0.759346
																WBGene00016639	1.21822	1.54277	3.13107
																WBGene00016659	1.61828	1.34792	0.843097
																WBGene00016662	3.24359	-0.16043	3.51625
																WBGene00016692	3.81925	5.44419	5.05029
																WBGene00016698	1.36856	0.389298	2.29583
																WBGene00016701	1.06122	0.110132	-0.149066
																WBGene00016731	-1.27852	-1.81523	-0.593875
																WBGene00016752	1.87473	0.529438	5.28368
																WBGene00016778	-3.20717	1.01603	0.773749
																WBGene00016783	1.63838	1.3837	4.09651
																WBGene00016785	2.457	4.86487	1.74286
																WBGene00016797	1.44388	0.095909	0.115896
																WBGene00016799	-1.14178	0.298567	-0.285572
																WBGene00016822	-2.06232	-1.74592	-0.85604
																WBGene00016824	-1.64389	-1.15071	-1.24208
																WBGene00016845	1.59931	0.40771	-1.06835
																WBGene00016886	-1.31303		0.324225
																WBGene00016892	1.44206	-0.01394	1.22008
																WBGene00016896	1.06471	-1.42684	2.26144
																WBGene00016907	-1.10606	0.160461	-0.0640308
																WBGene00016953	1.15315	0.686883	3.24758
																WBGene00016962	-1.12444	-0.77666	-1.3384
																WBGene00016993	1.48926	1.24232	0.79654
																WBGene00016999	6.50574	9.16866	8.15219
																WBGene00017027	1.26799	-1.11462	0.802857
																WBGene00017031	1.06025	0.26385	0.21594
																WBGene00017052	-1.1221	-1.35825	-0.700598
																WBGene00017068	-1.00109	-2.13733	-1.34914
																WBGene00017072	1.2858	4.68933	2.81446
																WBGene00017131	1.32493	-0.80652	-2.63103
																WBGene00017149	-1.51542	1.064	-2.4371
																WBGene00017153	-1.2284	0.906637	0.371226
																WBGene00017154	-1.7595	0.585903	-0.789264
																WBGene00017168	1.91588	-0.34556	2.84753
																WBGene00017173	4.14741		3.30445
																WBGene00017182	1.82621		-1.49836
																WBGene00017216	1.87331	1.0209	1.93429
																WBGene00017259	1.41792	1.5276	3.09102
																WBGene00017264	1.52873	1.17345	3.03639
																WBGene00017265	3.85915	0.782158	1.88744
																WBGene00017326	-1.43623	0.851676	-2.38415
																WBGene00017327	-1.02772	-1.33271	-1.3945
																WBGene00017332	1.47006	3.04186	5.81545
																WBGene00017336	1.08981	0.35809	2.4599
																WBGene00017361	1.218	1.25164	-1.44183
																WBGene00017379	-2.06861	0.239476	-0.8489
																WBGene00017382	1.90934	-0.9462	-2.36641
																WBGene00017390	1.1354	0.469073	0.101621
																WBGene00017426	-1.20302	0.398539	-1.15904
																WBGene00017433	-1.12717	0.724667	0.071775
																WBGene00017441	2.59464	0.703781	2.13833
																WBGene00017472	1.12871	0.372033	-0.0796807
																WBGene00017482	1.53204	0.153581	0.848369
																WBGene00017484	1.91176	0.680731	0.451725
																WBGene00017488	1.94303	0.979758	-0.354381
																WBGene00017498	1.67428	-2.8405	-4.87748
																WBGene00017501	1.24075	-0.64101	-5.03429
																WBGene00017514	-1.20027	0.404153	-0.664298
																WBGene00017555	1.30641	0.147226	2.02704
																WBGene00017560	-1.52388	-0.76791	-1.13238
																WBGene00017562	-1.46443	0.881286	-1.51786
																WBGene00017584	-2.15641	-1.04616	-1.18499
																WBGene00017586	1.51766	1.28345	3.57691
																WBGene00017589	-1.06823	-0.18461	-0.0454318
																WBGene00017590	1.22876	5.36938	3.26117
																WBGene00017616	-1.51294	0.513594	-0.659072
																WBGene00017641	-2.09671	-0.01461	-0.0126803
																WBGene00017647	1.8761	0.744528	4.20098
																WBGene00017658	-1.18206	-1.04426	-1.6066
																WBGene00017659	1.05955	0.547474	0.0532364
																WBGene00017714	3.99943	1.3618	-0.393244
																WBGene00017716	-1.01609	-0.50409	-1.35845
																WBGene00017721	-1.35313	-0.56529	-0.637809
																WBGene00017723	-2.34347		-1.0517
																WBGene00017764	1.43577	3.23919	0.565869
																WBGene00017774	1.17348	0.413244	0.0622723
																WBGene00017798	-1.1046	-0.48341	0.0974813
																WBGene00017828	-1.29214	0.383764	-0.135687
																WBGene00017835	-1.28209	-0.89402	-1.45757
																WBGene00017838	1.31612	0.978979	1.58503
																WBGene00017913	4.28164	4.08118	3.80123
																WBGene00017930	1.75524	-2.22275	0.856086
																WBGene00017937	-1.65542	-0.69849	-0.490871
																WBGene00017949	1.16214	-0.18171	0.532034
																WBGene00017976	-1.06557	-0.26275	-0.603766
																WBGene00017995	1.7305	0.798318	-0.386855
																WBGene00017998	-1.45672	-0.6723	-1.01685
																WBGene00018057	-1.7416	-0.14734	-1.07679
																WBGene00018092	-2.03128	0.205546	-1.26526
																WBGene00018094	1.49626		0.14887
																WBGene00018108	1.22814	1.91037	-1.19966
																WBGene00018115	-1.41462	0.167721	-1.43693
																WBGene00018133	-1.4502	-0.62021	-2.30528
																WBGene00018141	4.69575	0.086416	1.67769
																WBGene00018172	-1.73082	-1.17974	-0.295461
																WBGene00018189	-2.47044	-0.68669	0.978833
																WBGene00018195	1.3166	-0.41565	-2.04692
																WBGene00018202	2.65515	1.30242	1.96303
																WBGene00018211	1.62035	-0.703	2.41508
																WBGene00018215	-1.33999	-0.31337	-1.23742
																WBGene00018219	-1.08113	0.01871	-1.45383
																WBGene00018223	-1.91772	0.707517	2.72156
																WBGene00018232	1.03295	0.909072	2.42291
																WBGene00018256	-1.24372	-0.65851	-1.30346
																WBGene00018288	-1.65955	-0.17783	0.652747
																WBGene00018289	-3.85191	0.763576	-0.861288
																WBGene00018297	-1.16237	-1.86016	-1.37131
																WBGene00018300	-1.28613	-0.41132	-1.28865
																WBGene00018317	1.06188	0.433863	-0.120378
																WBGene00018323	4.97262	1.20332	1.67117
																WBGene00018345	1.8479	6.36262	5.5134
																WBGene00018353	1.3489	1.88757	3.17059
																WBGene00018397	1.70327	2.54162	4.24901
																WBGene00018414	-1.88273	0.004229	0.253716
																WBGene00018455	-1.5015	-1.31477	-1.50541
																WBGene00018468	-1.08409	-0.24655	-0.190291
																WBGene00018472	-1.31991	-0.46592	-0.900014
																WBGene00018514	-1.098	-0.8252	-0.647477
																WBGene00018552	3.35162		0.371003
																WBGene00018572	-1.17467	-0.95683	0.155593
																WBGene00018573	-1.79714	-1.47782	-0.25701
																WBGene00018601	3.16868	0.916481	-0.544981
																WBGene00018624	1.06637	0.455209	-0.446104
																WBGene00018628	-2.84	-0.58511	-0.0320946
																WBGene00018640	-1.6516	-0.64858	-0.649348
																WBGene00018641	-1.20552	-0.36085	-0.851616
																WBGene00018643	1.98809	2.90664	-0.687617
																WBGene00018647	1.48341	1.80221	0.725989
																WBGene00018702	1.08967	0.823308	1.42284
																WBGene00018706	-1.02052	-0.38269	0.154288
																WBGene00018707	1.0186	2.085	-1.06664
																WBGene00018725	1.71386	5.51882	-0.137977
																WBGene00018731	1.89519	0.333951	-1.65642
																WBGene00018741	-1.47478	0.378087	0.742668
																WBGene00018742	-1.52864	-1.09917	-1.11579
																WBGene00018744	-1.10663	0.33153	-0.715774
																WBGene00018761	1.37316	0.651226	1.75412
																WBGene00018767	2.93358	1.42981	1.03889
																WBGene00018773	1.26864	0.602388	4.55163
																WBGene00018781	1.12914	0.181253	0.248904
																WBGene00018824	-1.96585	#NUM!	-1.29544
																WBGene00018943	3.12872	8.95302	7.84007
																WBGene00018946	1.42772	-0.26909	0.677111
																WBGene00018965	-1.31477	-0.57387	-0.589472
																WBGene00018969	-1.25484	-0.91016	-0.494929
																WBGene00018997	2.278	4.5945	3.40971
																WBGene00019067	-1.0882	-0.50798	-1.15612
																WBGene00019101	2.46762	5.89064	4.38223
																WBGene00019129	1.2074	0.514496	0.330493
																WBGene00019138	-1.35312	0.667433	0.726664
																WBGene00019148	-1.03071	-0.36871	-0.887105
																WBGene00019152	-1.79065	-1.38034	-1.49304
																WBGene00019153	-1.38148	-1.66823	-0.976943
																WBGene00019154	-1.20276	-0.47145	-1.66934
																WBGene00019189	1.74602	1.92073	3.08464
																WBGene00019212	-1.29999	0.386976	-0.161949
																WBGene00019214	-2.0223	0.728811	-5.24185
																WBGene00019236	-1.27475	-2.22222	-0.552847
																WBGene00019248	3.25286	3.32238	8.64852
																WBGene00019260	1.55673	0.571241	3.94266
																WBGene00019266	1.35176	-0.82822	-0.663177
																WBGene00019285	-1.10406	-0.29455	-0.518872
																WBGene00019300	1.01036	0.248492	0.659342
																WBGene00019335	4.86836	5.43124	6.71911
																WBGene00019341	1.71401	0.532955	-0.266393
																WBGene00019343	1.01137	1.73294	3.51206
																WBGene00019372	-1.72702	-0.28113	1.98243
																WBGene00019376	2.07592	-1.88452	0.0444466
																WBGene00019431	1.26963	0.073391	2.53317
																WBGene00019455	1.3067	0.725287	1.19584
																WBGene00019520	-1.28762	-0.22368	-1.50387
																WBGene00019531	1.5757	0.691077	4.09006
																WBGene00019564	2.02574	3.16369	2.23966
																WBGene00019584	1.34855	0.825571	0.54551
																WBGene00019593	1.02603	3.15067	3.03686
																WBGene00019594	2.26883	6.17264	7.02984
																WBGene00019600	1.47176	0.115341	0.279287
																WBGene00019665	-1.01475	0.266464	0.171744
																WBGene00019730	1.20804	1.331	1.31748
																WBGene00019740	6.75325	1.25213	4.02021
																WBGene00019742	-1.21409	-0.51672	-0.833996
																WBGene00019782	1.33731	1.3577	2.04519
																WBGene00019785	1.62247	0.373034	5.18194
																WBGene00019797	-1.12261		-1.49388
																WBGene00019812	1.75738	0.441623	2.32568
																WBGene00019828	-1.06438	0.140199	-0.785794
																WBGene00019839	-1.23623	-1.04592	-1.25041
																WBGene00019858	3.53616	5.85797	5.58723
																WBGene00019877	1.00439	0.246431	-0.0176629
																WBGene00019908	-1.64941	1.66039	-0.545252
																WBGene00019925	-1.70835		1.37653
																WBGene00019980	2.08724	1.42871	3.03452
																WBGene00019991	3.25379	2.68139	3.59857
																WBGene00019995	-1.09956	0.220422	-0.152001
																WBGene00019997	1.79657	0.716721	2.60916
																WBGene00020034	-1.81965	-0.6769	-1.02512
																WBGene00020035	1.32269	-0.76592	-0.919855
																WBGene00020052	-1.06882	0.232705	-0.128976
																WBGene00020069	-1.08288	-0.14216	-0.565557
																WBGene00020077	5.74687		-0.967983
																WBGene00020098	1.18693	-0.16687	-0.518272
																WBGene00020125	-1.04306	-0.94555	-1.8753
																WBGene00020141	-2.19839	0.270071	-1.23096
																WBGene00020156	-1.11738	0.904059	0.910506
																WBGene00020175	1.49075	0.195584	-1.15356
																WBGene00020183	-1.19201	0.652013	0.765429
																WBGene00020196	-1.08416	0.410865	-0.217126
																WBGene00020242	-1.0235	-1.07941	-3.32806
																WBGene00020277	-1.4081	-2.02577	-1.17219
																WBGene00020281	-1.21691	-0.40289	-0.68863
																WBGene00020285	2.36497	-0.41484	1.84367
																WBGene00020357	3.1118	2.29042	5.0036
																WBGene00020364	-4.63071	2.8805	5.24217
																WBGene00020368	-1.44878	0.505364	-0.940913
																WBGene00020384	-1.14359	-0.91674	-0.0136895
																WBGene00020385	-1.10251	0.101571	-1.67465
																WBGene00020432	4.58054		2.37583
																WBGene00020433	-1.17299	0.734976	-1.39357
																WBGene00020463	1.26102	0.263829	-0.113382
																WBGene00020465	-1.50412	-0.03209	-0.0664239
																WBGene00020472	3.69105	0.559135	0.799605
																WBGene00020473	2.29663	5.18392	0.891642
																WBGene00020482	1.05795	0.838617	1.09213
																WBGene00020487	-2.05101	-0.19518	-1.32383
																WBGene00020497	-1.10531	-0.1041	-1.17709
																WBGene00020502	-1.47359	-0.16999	-1.39582
																WBGene00020527	1.22578	2.28676	1.31295
																WBGene00020528	-1.05242	-0.43586	-0.303866
																WBGene00020532	-1.25212	-1.95111	-2.1451
																WBGene00020546	3.2377	4.70011	4.17206
																WBGene00020554	-1.1868	-1.37944	-1.03428
																WBGene00020560	-1.15892	-1.22101	-0.792237
																WBGene00020561	-1.15901	0.470221	-0.225302
																WBGene00020583	-1.82177	0.154354	-0.140954
																WBGene00020588	1.13278	-0.06588	-0.108753
																WBGene00020590	-1.31953	-0.72473	-1.51004
																WBGene00020626	-1.21087	0.500253	-2.76022
																WBGene00020639	1.17463	6.65387	6.21891
																WBGene00020640	3.16796		3.76659
																WBGene00020648	-1.29076	-0.16665	-0.690719
																WBGene00020652	1.80557	-0.00113	0.156109
																WBGene00020674	2.20621	1.5812	1.15558
																WBGene00020686	1.77096	0.845904	5.62897
																WBGene00020730	3.24777	0.707073	4.82287
																WBGene00020741	1.4028	-0.31346	-0.541904
																WBGene00020743	-1.14931	-0.66903	0.34013
																WBGene00020747	1.66944	5.34896	4.65464
																WBGene00020773	4.7292		2.32175
																WBGene00020774	1.22785	3.11016	1.50565
																WBGene00020777	-1.55952	-0.11146	-0.22559
																WBGene00020778	-1.01673	-1.68881	-1.18675
																WBGene00020791	4.60338	1.63055	-0.931753
																WBGene00020803	-1.02291	-2.27931	-0.931491
																WBGene00020827	1.01514	0.292646	0.242202
																WBGene00020861	1.00658	3.94001	3.91033
																WBGene00020914	2.75471	0.518112	3.51345
																WBGene00020966	1.41563	0.445416	3.92573
																WBGene00020973	-1.43206	0.574619	0.586041
																WBGene00020974	4.75638	4.95953	8.54349
																WBGene00020976	-1.43398	1.46763	-2.35469
																WBGene00020977	2.13795	0.404853	1.2008
																WBGene00020982	2.03157	2.02502	1.46812
																WBGene00021015	1.37985	0.514341	0.40949
																WBGene00021017	-1.57782	-0.61867	-0.724626
																WBGene00021027	2.03444	0.901433	0.844572
																WBGene00021028	3.56522	-0.26302	0.280376
																WBGene00021034	1.55458	1.06077	1.22668
																WBGene00021041	2.84671	6.8158	4.83566
																WBGene00021042	-4.11033	0.875019	-0.46495
																WBGene00021070	-1.042	-1.23302	-0.981165
																WBGene00021072	2.02712	2.61713	0.249989
																WBGene00021081	2.0096	4.16711	5.25375
																WBGene00021087	-1.24539	-1.1454	0.251729
																WBGene00021089	1.0562	-0.26639	1.19506
																WBGene00021096	3.10484	0.085773	0.558098
																WBGene00021117	2.32748	-0.01491	0.126583
																WBGene00021134	1.30435	2.21381	1.14412
																WBGene00021183	2.09594	0.89185	2.77926
																WBGene00021188	2.54544	0.684563	2.80682
																WBGene00021192	1.03559	0.134719	-0.228067
																WBGene00021198	1.9116		0.384735
																WBGene00021213	-1.02106	-1.37489	-0.668686
																WBGene00021215	1.04625	-0.09125	0.182464
																WBGene00021232	2.00193	1.56525	1.18206
																WBGene00021271	1.31179	0.50308	3.96023
																WBGene00021288	1.4466	1.84453	7.23993
																WBGene00021291	4.89531	2.65623	1.70637
																WBGene00021326	-1.02405	-1.04914	-0.565808
																WBGene00021389	-1.06043	-1.00801	-0.674081
																WBGene00021435	1.50883	2.50999	4.23805
																WBGene00021436	1.60113	-0.45816	0.876797
																WBGene00021457	1.21919	0.884113	2.2315
																WBGene00021461	1.04533	1.34205	0.937718
																WBGene00021464	1.39732	0.111162	0.0417054
																WBGene00021465	1.71302	0.218019	0.611137
																WBGene00021479	2.15641	3.25716	1.88337
																WBGene00021491	1.66195	1.08094	-0.976235
																WBGene00021496	-1.27932	0.168044	1.80764
																WBGene00021553	1.09472	0.288716	2.22876
																WBGene00021555	1.23351	0.35469	0.164111
																WBGene00021585	1.12546	2.132	-1.70054
																WBGene00021601	2.01158	2.4338	-0.120581
																WBGene00021610	-1.14356	0.240908	0.341921
																WBGene00021633	1.86051	0.472579	2.81368
																WBGene00021639	1.29287	0.234109	1.72443
																WBGene00021654	1.35159	2.24679	2.12478
																WBGene00021678	1.295	0.626668	2.7549
																WBGene00021690	-1.05249	-2.15097	-0.072128
																WBGene00021700	1.59593	1.72507	0.655427
																WBGene00021701	2.46684	1.68973	2.72015
																WBGene00021703	2.01727	0.374617	3.38788
																WBGene00021706	4.14739	-0.94746	-1.43567
																WBGene00021713	-1.53786	#NUM!	0.510051
																WBGene00021720	1.37578	0.387007	3.927
																WBGene00021731	-1.92522	1.35752	1.25096
																WBGene00021787	1.91659	0.812867	2.07948
																WBGene00021788	-1.53975	-0.90183	-0.481587
																WBGene00021797	1.48182	-2.26488	0.925181
																WBGene00021799	3.62953	2.02406	2.02906
																WBGene00021818	2.28435	-0.26582	0.482807
																WBGene00021848	1.29469	5.60875	4.80208
																WBGene00021853	1.06308	3.03938	1.65363
																WBGene00021858	1.43422	0.836864	1.76034
																WBGene00021866	1.29097	1.50752	0.144804
																WBGene00021867	1.06393	0.222399	0.590806
																WBGene00021878	1.4863	0.339188	4.10753
																WBGene00021884	1.25097	0.117475	0.539816
																WBGene00021892	1.81747	0.830815	2.15592
																WBGene00021898	1.57945	0.878425	0.0754522
																WBGene00021939	1.59782	1.1122	3.47408
																WBGene00021963	-1.35475	0.421739	-0.490012
																WBGene00021978	1.91169	3.31122	5.1484
																WBGene00021979	1.37341	4.20048	5.49825
																WBGene00021980	-1.11656	1.1603	1.63023
																WBGene00022013	1.56927	3.62429	-0.899212
																WBGene00022024	-1.47778	-0.05811	-1.78457
																WBGene00022030	3.74923	0.353738	1.73986
																WBGene00022032	1.38962	0.585117	5.43874
																WBGene00022060	1.43605	0.705451	0.855443
																WBGene00022067	1.49693	0.467083	-0.319173
																WBGene00022094	2.57345	0.285946	4.36924
																WBGene00022100	1.1743	1.38282	1.89511
																WBGene00022140	1.87759	0.383561	2.14271
																WBGene00022145	4.99241	7.19789	7.28556
																WBGene00022145	4.00817	7.19789	7.28556
																WBGene00022157	2.21942	0.657638	3.50618
																WBGene00022165	1.08933	1.15165	-0.291475
																WBGene00022179	-1.36177	-1.32203	-1.00794
																WBGene00022189	3.21145		6.4638
																WBGene00022203	1.11413	0.271592	0.878814
																WBGene00022228	1.23328	1.8573	5.35747
																WBGene00022230	-1.12131	0.769112	-1.77126
																WBGene00022274	-1.00636	-0.32106	-0.983994
																WBGene00022287	-1.13176	-0.47686	-0.530621
																WBGene00022298	1.23822	0.323431	2.07987
																WBGene00022313	1.36736	-0.16425	0.349612
																WBGene00022322	1.35988		0.454955
																WBGene00022331	1.17421	0.601442	0.59371
																WBGene00022332	1.66312	2.32413	1.57078
																WBGene00022375	3.46254	2.5789	4.9531
																WBGene00022377	1.11988	1.6063	0.540638
																WBGene00022385	1.23815	0.701908	2.95317
																WBGene00022415	-1.29953	-0.07833	-1.18017
																WBGene00022445	1.08594	1.86965	0.28849
																WBGene00022517	-1.00771	-0.69259	-1.3893
																WBGene00022528	3.9487	7.0977	6.10126
																WBGene00022531	1.28783	0.114221	-0.0046711
																WBGene00022544	2.10203	0.524397	1.78447
																WBGene00022555	1.29013	-1.04234	-0.0871271
																WBGene00022564	-1.3392	-0.00841	0.663706
																WBGene00022572	1.48244	4.44848	2.86983
																WBGene00022611	-1.09141	-0.49613	-1.40548
																WBGene00022612	-1.14996	-0.13749	-1.44683
																WBGene00022638	2.13	4.2495	0.215429
																WBGene00022641	-1.1784	-0.76152	0.478248
																WBGene00022656	1.97358	4.25445	1.66869
																WBGene00022679	-1.04732	-2.08474	-0.430356
																WBGene00022680	-1.37662	-1.8176	-0.25789
																WBGene00022706	1.53944	1.40475	5.03015
																WBGene00022711	4.93311	5.99833	3.89453
																WBGene00022725	-1.90858	-1.23044	-2.27139
																WBGene00022730	1.42297	1.33435	1.20921
																WBGene00022731	2.13087	0.451483	2.63255
																WBGene00022788	-1.28799	-0.08945	-0.593829
																WBGene00022810	-1.24814	-0.09447	-0.196571
																WBGene00022821	1.00152	-3.55269	2.38181
																WBGene00022842	-1.79449	0.779776	0.237417
																WBGene00022843	1.10727	-0.21855	0.31009
																WBGene00023193	1.8927	9.02484	0.470527
																WBGene00023423	2.13446	1.79802	4.13574
																WBGene00023477	1.02618	0.210765	-0.0600962
																WBGene00023483	6.25811	5.21006	4.62496
																WBGene00023493	1.36358	0.329114	-0.956386
																WBGene00023515	2.12623	9.74096	6.23427
																WBGene00043067	1.35951	0.010976	0.165158
																WBGene00043995	1.19264	1.2457	2.19494
																WBGene00043997	1.43127	0.601869	0.744772
																WBGene00043998	1.06934	0.457513	1.67162
																WBGene00044004	-2.43093	-0.57089	1.04812
																WBGene00044016	-1.11479	-1.4883	-0.933275
																WBGene00044020	1.94046	-1.14905	0.193567
																WBGene00044030	1.91151	1.03238	2.67459
																WBGene00044043	-1.69034	-0.00541	-1.44789
																WBGene00044058	-1.12578	-2.47959	-1.83493
																WBGene00044084	3.07413	3.72657	1.36645
																WBGene00044109	-1.14517	-1.85431	-0.226074
																WBGene00044147	3.58232	-0.40896	1.44319
																WBGene00044174	-1.11448	1.57358	-0.525354
																WBGene00044200	1.3589	0.386909	-1.22099
																WBGene00044207	3.04082	4.36474	3.79474
																WBGene00044212	1.44783	3.85456	2.04852
																WBGene00044249	2.27503	-1.14338	0.119247
																WBGene00044253	-1.38347	0.969147	-0.718391
																WBGene00044260	-1.21742	0.55096	-1.62151
																WBGene00044292	4.09874		-0.4485
																WBGene00044312	1.54916	0.615779	2.2449
																WBGene00044347	2.26589	0.653401	3.9222
																WBGene00044367	1.20168	1.28054	0.536622
																WBGene00044387	-1.16127	-0.04778	-1.85835
																WBGene00044414	1.13142	0.465744	-0.331454
																WBGene00044439	1.43352		1.02681
																WBGene00044457	1.01758	1.32379	-0.290987
																WBGene00044461	2.1571	1.022	-0.417928
																WBGene00044471	3.70366		-1.74624
																WBGene00044472	2.91115		-0.781844
																WBGene00044484	-1.02383	0.082551	-1.05357
																WBGene00044487	3.09019	0.797726	2.5385
																WBGene00044492	1.75229	0.33594	1.58871
																WBGene00044495	1.33275	1.47868	0.995037
																WBGene00044513	-1.20953	0.105352	0.328266
																WBGene00044520	-1.97448	0.24893	-1.32387
																WBGene00044533	-1.27645	-1.0602	-1.4352
																WBGene00044537	-2.12691	0.178521	-0.717513
																WBGene00044564	-1.62447		-1.69392
																WBGene00044588	1.31061	0.357575	1.00646
																WBGene00044616	1.56569	0.361474	-1.17544
																WBGene00044654	1.26992	2.69411	3.18548
																WBGene00044665	1.03273	-1.17146	0.705694
																WBGene00044676	2.04481	-4.16625	2.18575
																WBGene00044701	-1.02386	0.274113	-0.731849
																WBGene00044724	1.25918	-0.7108	-1.1524
																WBGene00044732	-1.34172	1.22246	-0.476213
																WBGene00044760	2.83379	7.57549	5.41524
																WBGene00044772	1.11812	0.604206	0.565988
																WBGene00044789	1.40811	0.160609	0.349357
																WBGene00044803	-1.43096	-0.18438	-0.40921
																WBGene00044895	2.77768	2.39516	0.627255
																WBGene00044896	3.91841	0.520819	4.18207
																WBGene00044900	3.43796	-1.79351	1.71762
																WBGene00044998	1.34773	0.05254	-2.94662
																WBGene00045038	1.05692	-0.95376	0.826348
																WBGene00045053	1.24477	-0.72562	-0.676042
																WBGene00045162	1.55882	10.9309	0.665017
																WBGene00045163	1.93531		0.159465
																WBGene00045164	2.53545		0.653205
																WBGene00045238	1.27556	7.99449	0.264991
																WBGene00045250	-1.14492	0.254039	-0.870699
																WBGene00045272	1.27549	3.06363	3.19095
																WBGene00045297	-2.10295	0.750068	0.891635
																WBGene00045305	1.02756	0.056392	0.709521
																WBGene00045370	3.80789	10.3005	5.86434
																WBGene00045379	-1.42779	1.09855	0.28872
																WBGene00045401	1.76115	6.31293	7.46362
																WBGene00045415	1.90222	3.83867	5.45992
																WBGene00045416	1.61363	2.8966	1.40012
																WBGene00045457	2.47017	4.91814	3.23774
																WBGene00045460	-1.73122	1.03101	-0.911389
																WBGene00045468	1.97065	0.690414	2.3075
																WBGene00045497	-1.4844	-2.14259	-1.31917
																WBGene00050917	2.31411	1.17391	0.224
																WBGene00050939	-1.58142	0.790252	-1.02437
																WBGene00077462	5.00888		0.444845
																WBGene00077523	4.45425	2.19978	2.29065
																WBGene00077593	1.0567	2.07725	1.90699
																WBGene00077607	1.15622		0.548994
																WBGene00086565	1.2921		2.41636
																WBGene00086566	1.1425	0.371194	-0.0628892
																WBGene00086568	2.02202	1.32051	5.195
																WBGene00138711	-1.58257	-1.34808	-0.363277
																WBGene00164968	1.60839	-1.63896	-0.147435
																WBGene00164974	2.20357		-0.510103
																WBGene00175028	4.38745	1.24664	1.38814
																WBGene00185089	1.10696	0.393652	0.0420758
																WBGene00185102	1.13543	-0.0217	0.990209
																WBGene00189950	2.61759	-0.43649	-1.10754
																WBGene00194643	3.37558	0.861757	2.84357
																WBGene00194649	1.42821	2.2801	3.64301
																WBGene00194658	1.22326	-0.11354	2.26683
																WBGene00194678	2.72058	1.02191	2.33511
																WBGene00194682	-1.20046	0.959328	-0.348571
																WBGene00194713	2.30231	6.20836	4.38248
																WBGene00194731	1.92808	2.60969	1.97712
																WBGene00194783	1.69613		7.70108
																WBGene00194803	1.61144	7.29432	5.79519
																WBGene00194815	3.30916	6.3841	2.59254
																WBGene00194849	1.28233	-0.86096	0.341047
																WBGene00194896	3.64263	2.61389	3.44872
																WBGene00194909	-1.84375	-0.24531	-0.708598
																WBGene00195071	1.00796	-0.02635	-0.805266
																WBGene00195093	1.21393	0.618784	0.171672
																WBGene00195214	-2.19117	-0.1699	1.49872
																WBGene00196100	4.713	3.24181	1.83086
																WBGene00197604	4.7216	-0.72229	2.3896
																WBGene00200577	4.02391	4.09443	2.2414
																WBGene00201111	5.26781	5.81631	2.38805
																WBGene00202514	2.01968		3.96658
																WBGene00206361	1.01941	0.616888	1.99206
																WBGene00206389	1.0504	-2.1703	-1.15971
																WBGene00206414	1.05175	-0.89985	0.653616
																WBGene00206464	2.12646	0.628832	4.72519
																WBGene00206474	4.36555	4.23789	8.78959
																WBGene00206482	-1.89871	-1.63855	-0.744612
																WBGene00206522	-1.24443	-1.02449	-0.281909
																WBGene00219208	-1.18609	-0.05074	-1.01527
																WBGene00219275	2.03996	3.99924	3.05258
																WBGene00219278	1.09675		-0.0587977
																WBGene00219308	1.40145	0.062139	1.44528
																WBGene00219319	-2.79148	-0.4409	1.93394
																WBGene00219615	2.6851	3.81168	3.54333
																WBGene00219661	1.90472	-0.77253	1.55649
																WBGene00219748	1.28922	1.79207	0.0520397
																WBGene00219822	4.81948	11.6623	0.601407
																WBGene00219849	2.96588	2.14302	-2.39894
																WBGene00219886	1.13428	3.05861	4.08502
																WBGene00219905	1.36926	-0.0799	3.73078
																WBGene00220084	-1.13225	0.538511	0.88243
																WBGene00220117	3.19466	6.78008	1.61907
																WBGene00220172	4.20292	4.12852	3.58964
																WBGene00220251	4.2316	2.69839	2.89719

## Sheet: Figure S3
Figure S3
qPCR normalized expression
Misprocessed U4 (K03B8.10) abundance	ETOH				1 mM auxin
WT	0.69	0.39	1.81	1.12	2.66	1.88	0.84	2.13
INTS-4::degron	0.61	1.41	0.81	1.17	1095.17	754.96	1229.08	1096.95
Total U4 (K03B8.10) abundance	ETOH				1 mM auxin
WT	0.67	1.25	1.13	0.95	1.03	0.68	0.64	0.91
INTS-4::degron	1.05	1.02	0.67	0.7	0.98	0.83	0.95	0.97

## Sheet: Figure S4
Figure S4a						Figure S4b					Figure S4c								Figure S4d				Figure S4e				Figure S4f				Figure S4f
IP enrichment						22G-RNAs (CSR-1 KO/ WT log2 fold change)					mRNA-seq (csr-1/WT) fold chage								linear regression				linear regression				linear regression				piRNA fold change
	CSR-1a		CSR-1b				rep 1	rep 2				csr-1 RNAi RNA-seq (N=3); this study			csr-1(tm892) RNA-seq (N=2) (PMID: 34108460)		csr-1(tm892) microarray (mean of 3 replicates) (PMID: 19804758)			CSR-1 KO	CSR-1 (ADH)			CSR-1 KO	CSR-1 (ADH)			CSR-1 KO	CSR-1 (ADH)		Gene ID	rep 1 fold change	rep 2 fold change
smy-4	0.743968	-7.07263	1.62166	0.451014		ints-4	0.004813	-0.00192			ints-4	0.957255	0.927299	0.989622	1.40852	1.19477	0.742773		ints-1	0.424342	0.4318		ints-1	0.131478	0.265631		ints-1	-0.2764	0.149555		21ur-15090	0.38608	1.47766
sls-2.9	-0.53503	0.997773	3.06002	2.58951		ints-5	-1.29216	-0.80781			ints-5	1.30758	1.31268	1.25061	1.10263	0.949412	0.760319		ints-11	0.33964	0.389585		ints-11	0.423237	0.457115		ints-11	0.390212	0.654571		21ur-10584	0.916595	0.41626
sls-2.13	0	-1.22861	4.45703	3.47139		ints-9	-0.55902	-0.56731			ints-9	0.914951	0.930155	0.963352	1.25031	1.11669	0.873949		ints-13	0.112328	0.008928		ints-13	0.076989	-0.06292		ints-13	-0.28292	0.017647		21ur-3298	1.24282	1.53002
sls-2.16	-0.66079	-1.04997	3.26326	2.7897		ints-11	-1.55259	-0.90457			ints-11	1.47357	1.51313	1.46287	1.43663	1.09425	1.28047		ints-2	0.41766	0.627185		ints-2	-0.17515	0.135331		ints-2	0.241819	0.161981		21ur-4030	1.79995	1.85389
sls-2.14	1.33083	1.51638	4.05782	3.16194		ints-1	-0.84947	-0.6626			ints-1	1.41992	1.32554	1.32448	1.52066	1.16326	0.871985		ints-3	-0.18389	-0.01311		ints-3	0.285473	0.171994		ints-3	-0.54203	0.02904		21ur-13	0.971043	2.28502
sls-2.12	-6.48499	5.04468	-1.41375	2.14561		ints-2	-0.27493	-0.37018			ints-2	1.42586	1.3712	1.40215	1.45525	1.21627	0.900427		ints-4	0.380335	0.140864		ints-4	-0.28471	-0.52013		ints-4	-0.87527	-0.76971		21ur-7815	0.115991	0.703937
sls-2.11	-1.9071	-1.00325	2.59851	2.13637		ints-6	-0.05619	-0.25376			ints-6	1.30283	1.15733	1.22221	1.47404	1.11388	0.95877		ints-5	0.037059	0.097948		ints-5	0.330168	0.156072		ints-5	-0.05001	0.07203		21ur-1832	1.33717	1.014
smy-9	-6.28156	0	2.09896	-0.27621		ints-7	-1.51302	-0.82922			ints-7	1.14968	1.13795	1.09019	0.975694	0.865759	0.595472		ints-6	0.371788	0.489587		ints-6	-0.56108	-0.27482		ints-6	-0.92599	-0.03985		21ur-3094	1.72312	2.12435
sls-2.10	8.92427	-1.00325	1.21436	3.11366		ints-8	-0.93978	-0.79346			ints-8	1.07466	1.02863	1.01645	0.936377	0.870291	0.846684		ints-7	-0.11916	0.13911		ints-7	0.367435	0.148233		ints-7	-0.0197	0.345197		21ur-388	0.00141628	-0.0433492
smy-5			-3.46009	0		ints-3	-0.23246	-0.18529			ints-3	0.940323	0.900953	0.878424	0.958432	0.802219	0.635852		ints-8	-0.14667	-0.24374		ints-8	-0.11461	-0.05412		ints-8	-0.55302	-0.20712		21ur-8515	0.871507	0.370745
sls-2.8	-0.34128	-0.34134	3.27121	2.8137		ints-12	-0.48784	-0.41815			ints-12	0.890155	0.891118	0.918604	0.67266	0.631957	0.619427		ints-9	0.243056	0.233684		ints-9	-0.03585	0.07252		ints-9	-0.77359	-0.38507		21ur-7746	1.34633	1.89589
smy-10	-7.27226	-1.86079	0.40165	0.413917		ints-13	-1.12297	-0.92411											ints-12	-0.61637	-0.18082		ints-12	-0.61533	-0.64492		ints-12	-0.4889	-0.35972		21ur-10021	1.84551	1.32566
sls-2.3	1.17681	5.63166	-7.7864	0																											21ur-3547	0.788179	2.02655
sls-2.4	11.1566	0	4.38581	2.93262																											21ur-1847	-0.11142	0.094332
sls-2.2	-9.54994	0.913659	1.19169	1.1607																											21ur-1808	-0.806565	-1.1073
smy-8	-1.89823	-3.14405	-1.58467	-1.15078																											21ur-5167	0.871507	-0.200411
sls-2.1	9.72761	-6.08331	9.99599	9.19211																											21ur-6404	0.89758	1.88138
sls-2.17	-1.91763	-0.63193	0.097495	0.815314																											21ur-8907	-0.128493	0.243195
sls-2.7	-1.93468	0.090283	2.67754	2.38765																											21ur-12729	-0.61392	-1.84427
sls-1.5	0.418285	0.28217	2.18262	2.53885																											21ur-10321	0.608473	1.84963
sls-1.2	-0.04929	0.058778	2.58616	2.64852																											21ur-14069	0.234077	1.55566
sls-1.10	-0.04929	0.058778	2.58616	2.64852																											21ur-527	1.54362	2.4429
F08H9.10	0	0	9.02945	1.34139																											21ur-6741	1.70294	2.11943
T08G5.11	0.291773	1.59898	1.93048	1.43094																											21ur-6818	1.10855	1.62741
H27M09.6	6.61418	1.24791	3.13727	2.49972																											21ur-5862	-0.299047	0.877464
T27E4.11	-0.23512	-1.01669	1.65037	1.08679																											21ur-3401	-0.861847	0.395199
T27E4.10	-0.23512	-1.01669	1.65037	1.08679																											21ur-4855	0.38608	-0.487574
C27H5.11	0	6.02266	6.83409	5.89296																											21ur-885	1.6364	2.18156
T27E4.12	-0.1038	-0.46831	2.11646	0.41066																											21ur-4084	1.87335	2.3502
C05G6.4	0	-6.08331	3.61307	6.30192																											21ur-9644	-1.19888	-0.844267
W04G5.11			4.18076	0																											21ur-8874	1.02853	1.15573
F11A5.14	6.03656	6.02266	2.32509	0.451014																											21ur-6497	1.12452	1.67774
Y54G9A.8	7.60679	0	3.88043	7.74967																											21ur-8709	1.6942	1.78347
F56H6.15	0	6.02266	3.87858	0																											21ur-4103	2.09134	2.51328
Y47H9A.2			4.41222	1.69169																											21ur-1719	0.848061	1.14127
T14B4.10			1.29302	4.35576																											21ur-5559	-0.173347	-0.922877
T11F9.16	4.14175	3.02886	3.28845	3.08747																											21ur-1946	0.53047	0.676969
T11F9.15	4.14175	2.50705	-0.6467	-1.88191																											21ur-1852	1.63287	1.73753
K03B8.10	4.14175	2.50705	-0.6467	-1.88191																											21ur-5446	0.663308	1.35285
F42C5.12	-2.23102	0.300416	2.66196	2.80188																											21ur-3602	0.538083	-0.0369125
C53D6.16	0	6.02266	4.82868	1.91233																											21ur-2877	0.48796	2.06262
F32B5.9	-0.245	-0.06065	2.45044	2.11897																											21ur-14947	0.708008	2.06262
B0205.15			2.14637	0																											21ur-7075	2.52358	2.10993
F36A4.23			1.29302	1.11284																											21ur-2855	2.97104	2.47766
T20D3.13			2.97347	0																											21ur-2666	1.6074	2.10719
F54C8.10			7.10941	7.74967																											21ur-4889	1.844	2.50854
																															21ur-5027	1.19344	3.38455
																															21ur-3387	0.308078	1.13662
																															21ur-3636	1.48355	2.16798
																															21ur-4661	0.971043	1.88575
																															21ur-6717	1.08652	1.7407
																															21ur-3203	-0.109877	0.301712
																															21ur-27	2.3231	2.31978
																															21ur-6372	1.3744	2.07856
																															21ur-4615	1.29073	1.99154
																															21ur-8158	-0.128493	0.477661
																															21ur-11082	0.801118	-0.107302
																															21ur-14101	0.38608	-1.1073
																															21ur-9699	1.76459	3.93709
																															21ur-2193	0.0502128	0.360304
																															21ur-1417	-0.0380596	0.117258
																															21ur-7585	1.07796	1.56512
																															21ur-9656	1.38608	3.47766
																															21ur-5407	1.71435	1.75913
																															21ur-7671	0.801118	1.73546
																															21ur-9543	1.27916	1.7147
																															21ur-6702	2.38608	2.08677
																															21ur-14362	2.70801	2.59965
																															21ur-7060	0.801118	2.2432
																															21ur-3538	0.89809	1.78851
																															21ur-11173	0.38608	-0.259305
																															21ur-2156	1.30891	1.91958
																															21ur-10716	1.77587	2.12974
																															21ur-7913	1.25043	1.54477
																															21ur-1921	0.801118	-0.522339
																															21ur-296	-0.61392	0.992234
																															21ur-2095	0.845512	2.47766
																															21ur-7173	1.38608	2.55166
																															21ur-7426	0.465807	1.45069
																															21ur-7151	1.62055	2.20203
																															21ur-6778	1.28986	1.8202
																															21ur-8446	1.94902	2.29709
																															21ur-11868	1.97104	3.21463
																															21ur-4538	-2.61392	2.06262
																															21ur-1134	1.18904	1.57801
																															21ur-3419	1.66619	1.82344
																															21ur-5063	1.12503	1.70727
																															21ur-12809	1.84551	0.799589
																															21ur-2471	-0.470184	0.819449
																															21ur-12083	2.26055	1.98016
																															21ur-6247	1.2706	2.3301
																															21ur-11128	-0.0733515	2.79959
																															21ur-3258	1.53808	1.54477
																															21ur-11917	1.38608	1.15573
																															21ur-2220	0.455714	1.03494
																															21ur-3933	1.70801	-0.107302
																															21ur-4951	-0.381259	0.445952
																															21ur-529	1.72533	1.91138
																															21ur-6074	1.78463	2.62062
																															21ur-3045	1.29297	1.96309
																															21ur-3098	2.07597	2.13869
																															21ur-8895	2.4946	1.98245
																															21ur-5664	-0.291992	0.312601
																															21ur-3880	1.46137	2.07184
																															21ur-541	1.67559	2.47766
																															21ur-7953	2.40446	2.82598
																															21ur-8402	-0.0289574	0.243195
																															21ur-7519	0.900653	0.641159
																															21ur-6020	2.2139	2.35851
																															21ur-2729	1.02021	1.55146
																															21ur-405	1.57481	2.40784
																															21ur-7799	0.248577	1.41055
																															21ur-3006	1.79873	1.60391
																															21ur-1608	1.14507	1.95159
																															21ur-1770	-0.125633	0.54981
																															21ur-13059	-0.350885	2.06262
																															21ur-6501	0.808771	1.01621
																															21ur-6633	-0.198882	1.47766
																															21ur-8219	0.971043	3.64759
																															21ur-5925	1.30362	1.62205
																															21ur-5920	1.55601	2.20558
																															21ur-6048	2.15449	2.32386
																															21ur-2390	1.65738	2.45629
																															21ur-1598	1.48426	1.91903
																															21ur-8988	-0.507005	-0.522339
																															21ur-2242	0.308544	0.921468
																															21ur-630	2.82665	2.18393
																															21ur-5501	0.163688	0.0626232
																															21ur-4636	1.19626	1.19387
																															21ur-5596	1.45906	2.06262
																															21ur-3235	0.204082	0.866226
																															21ur-98	2.04319	2.37888
																															21ur-12585	-0.198882	0.477661
																															21ur-6532	0.442223	0.854515
																															21ur-8346	1.38608	2.48516
																															21ur-4251	1.20337	1.42519
																															21ur-8715	1.18677	2.00818
																															21ur-12835	2.55601	2.98016
																															21ur-13659	1.48562	3.14063
																															21ur-6776	0.833539	1.75228
																															21ur-9885	1.08652	1.54276
																															21ur-8189	2.91659	2.66529
																															21ur-6631	1.60962	2.46316
																															21ur-742	1.82389	2.22547
																															21ur-3943	1.46974	2.20464
																															21ur-7034	1.91581	2.23895
																															21ur-2575	1.69218	2.16732
																															21ur-11282	2.12305	4.38455
																															21ur-8720	-0.0289574	0.992234
																															21ur-647	1.46408	1.86998
																															21ur-2584	-0.61392	0.174269
																															21ur-2017	2.13972	2.35707
																															21ur-6299	1.3787	1.85897
																															21ur-1692	1.26055	1.83571
																															21ur-4393	1.34544	1.87944
																															21ur-2760	-0.0841403	0.171329
																															21ur-3781	0.618741	1.43624
																															21ur-1715	-0.350885	0.0182291
																															21ur-6918	1.99975	2.38235
																															21ur-10511	-1.42127	-0.107302
																															21ur-1516	1.60617	2.0406
																															21ur-5090	0.426344	1.60371
																															21ur-7553	1.95492	2.43813
																															21ur-6397	1.98599	2.30163
																															21ur-1850	1.44131	2.23982
																															21ur-7916	0.871507	2.56512
																															21ur-6876	1.50459	2.04072
																															21ur-10516	0.81904	1.95765
																															21ur-7560	1.27816	0.898153
																															21ur-9608	2.01057	2.82162
																															21ur-3032	1.0697	1.35818
																															21ur-1366	-0.61392	0.285016
																															21ur-10408	2.15161	2.56512
																															21ur-5273	0.0865198	0.615164
																															21ur-2598	-1.19888	1.06262
																															21ur-7438	1.47489	1.04668
																															21ur-7936	0.284201	1.3936
																															21ur-8122	1.88858	1.79082
																															21ur-5630	-0.00999209	0.494412
																															21ur-2009	-0.198882	2.47766
																															21ur-1288	0.123046	0.0626232
																															21ur-5554	0.518126	0.871003
																															21ur-5606	1.80814	2.25865
																															21ur-341	-0.31436	1.02515
																															21ur-5259	-0.372912	0.0447013
																															21ur-4019	1.87151	2.28502
																															21ur-8049	0.722606	1.78347
																															21ur-9239	0.860011	1.26085
																															21ur-280	2.14978	2.04506
																															21ur-2894	1.25073	1.7147
																															21ur-5092	1.51818	2.08154
																															21ur-429	1.2842	2.36218
																															21ur-6919	-0.61392	0.477661
																															21ur-6746	-0.198882	1.06262
																															21ur-1548	2.97104	2.47766
																															21ur-949	1.01411	1.40366
																															21ur-10007	2.84551	2.59314
																															21ur-4072	1.33717	2.32154
																															21ur-2749	1.60847	2.37736
																															21ur-4681	0.38608	0.0626232
																															21ur-2117	2.06907	2.37996
																															21ur-631	0.282987	1.32012
																															21ur-1379	-0.836312	1.93709
																															21ur-3629	1.70801	2.37713
																															21ur-10376	1.87151	0.700053
																															21ur-8505	2.16369	1.91823
																															21ur-5739	1.81492	1.95599
																															21ur-7812	1.87151	2.20013
																															21ur-7631	-0.198882	0.782515
																															21ur-4412	0.855565	2.19387
																															21ur-3801	-0.175716	0.545095
																															21ur-7719	1.24858	1.70593
																															21ur-9647	0.123046	1.47766
																															21ur-3637	0.715388	1.23374
																															21ur-568	1.12305	0.325658
																															21ur-1564	1.5705	2.06262
																															21ur-8457	0.38608	-0.107302
																															21ur-12934	0.38608	2.12974
																															21ur-10150	1.72236	2.02198
																															21ur-3655	0.38608	0.115091
																															21ur-1580	1.89853	1.58109
																															21ur-7732	-0.330127	0.119207
																															21ur-5418	0.38608	1.8927
																															21ur-3273	1.66515	1.7896
																															21ur-7020	-0.00623729	0.214626
																															21ur-7667	1.67559	1.91823
																															21ur-3752	-0.61392	0.00559224
																															21ur-1785	-0.61392	1.79959
																															21ur-12602	-0.836312	-0.844267
																															21ur-1776	0.0600938	0.145085
																															21ur-2824	0.38608	1.47766
																															21ur-10443	0.38608	-0.744732
																															21ur-1786	2.51536	1.85112
																															21ur-2756	-0.291992	0.155733
																															21ur-11485	-0.713456	0.155733
																															21ur-14648	3.38608	0.799589
																															21ur-166	1.62767	1.9824
																															21ur-5859	1.87512	2.0492
																															21ur-8250	2.00174	1.44344
																															21ur-370	0.123046	-1.84427
																															21ur-6874	-1.07335	-0.42923
																															21ur-2851	-0.291992	0.255268
																															21ur-645	1.9027	2.03433
																															21ur-3908	0.675587	0.718669
																															21ur-9251	0.578725	1.21463
																															21ur-5815	2.3659	2.56512
																															21ur-14590	2.38608	2.28502
																															21ur-9164	0.723115	1.35902
																															21ur-763	1.84781	2.58058
																															21ur-9355	1.12305	2.70005
																															21ur-3421	0.118616	0.440989
																															21ur-8910	1.60847	1.43459
																															21ur-7322	1.73838	1.79959
																															21ur-8585	0.38608	0.992234
																															21ur-2051	0.270603	1.8313
																															21ur-509	0.132765	0.532681
																															21ur-2099	0.592531	0.949729
																															21ur-1858	1.65197	2.06262
																															21ur-4252	-0.273844	0.233038
																															21ur-3987	1.19426	1.76382
																															21ur-5399	2.10534	2.65067
																															21ur-6955	2.20166	2.97449
																															21ur-11135	0.543621	1.33564
																															21ur-7616	1.77999	1.83674
																															21ur-4267	0.123046	0.740695
																															21ur-5969	-0.391527	0.477661
																															21ur-12267	1.63569	2.39193
																															21ur-1754	0.708008	2.32566
																															21ur-5024	-0.61392	1.5772
																															21ur-8587	0.845512	2.02515
																															21ur-6736	2.30035	2.28856
																															21ur-599	0.38608	2.79959
																															21ur-13483	2.19344	2.2432
																															21ur-168	1.55601	0.892698
																															21ur-7831	1.8724	2.20599
																															21ur-5865	2.15746	2.292
																															21ur-12558	1.26927	1.75068
																															21ur-5683	0.38608	1.06262
																															21ur-1807	0.341686	0.717331
																															21ur-3733	-0.0384177	0.433939
																															21ur-5359	1.62238	2.15514
																															21ur-1181	-0.263013	0.179137
																															21ur-2500	0.585389	1.90393
																															21ur-2330	0.680915	1.41334
																															21ur-4070	0.835883	0.709607
																															21ur-11433	1.29862	0.810236
																															21ur-6944	0.911542	1.40104
																															21ur-70	1.70275	1.50681
																															21ur-3610	1.90964	2.47766
																															21ur-8414	0.114778	0.406402
																															21ur-6707	1.3688	0.980161
																															21ur-164	1.63521	2.06416
																															21ur-162	-0.522772	0.355325
																															21ur-12207	2.70801	1.15573
																															21ur-7078	1.26055	1.87621
																															21ur-85	0.00537262	0.255927
																															21ur-4604	1.7784	1.94479
																															21ur-7527	1.18677	3.09825
																															21ur-13266	2.30546	2.86998
																															21ur-8569	2.38608	3.64759
																															21ur-3315	1.51935	2.08708
																															21ur-5112	1.09419	2.14431
																															21ur-6301	0.543621	0.55361
																															21ur-8699	0.578725	2.06262
																															21ur-11435	-0.421275	1.93709
																															21ur-7756	1.56665	2.22489
																															21ur-7427	1.5654	3.10993
																															21ur-15499	0.38608	-0.107302
																															21ur-6156	1.69005	2.01064
																															21ur-1439	2.8283	2.25527
																															21ur-6303	1.47628	2.24062
																															21ur-13677	0.38608	-0.522339
																															21ur-5717	1.68252	2.23234
																															21ur-2161	1.4897	1.68088
																															21ur-5800	1.93393	2.84573
																															21ur-6967	2.70801	2.06262
																															21ur-4428	0.631193	0.595018
																															21ur-6726	2.09084	2.21177
																															21ur-10169	0.871507	1.15573
																															21ur-12100	-1.02896	0.856172
																															21ur-9997	-0.291992	0.477661
																															21ur-15613	1.38608	-1.52234
																															21ur-1076	-0.61392	0.155733
																															21ur-6542	-0.458945	-0.336784
																															21ur-6738	1.95436	2.10254
																															21ur-9244	-0.00560688	0.451665
																															21ur-3641	1.62709	1.28502
																															21ur-7739	0.695184	1.43994
																															21ur-9064	1.97104	2.06262
																															21ur-3530	1.08352	1.35498
																															21ur-1600	0.666188	1.33564
																															21ur-8789	0.971043	1.91062
																															21ur-743	1.53916	1.83699
																															21ur-11676	0.664545	1.53655
																															21ur-7481	-0.476416	0.232548
																															21ur-1672	0.064152	0.477661
																															21ur-12292	3.29297	2.96951
																															21ur-9860	-0.0613788	0.785783
																															21ur-4647	1.95407	2.83364
																															21ur-5868	1.54187	2.54905
																															21ur-6068	1.9918	2.4174
																															21ur-8042	1.14351	1.9083
																															21ur-13931	-0.61392	-1.1073
																															21ur-12469	1.97104	1.06262
																															21ur-5696	1.60356	1.45824
																															21ur-11001	1.05851	2.33706
																															21ur-6256	1.84413	2.26367
																															21ur-7597	-0.61392	-0.522339
																															21ur-8299	-0.385651	0.445239
																															21ur-10402	2.26055	2.47766
																															21ur-12375	-0.61392	1.79959
																															21ur-15150	-0.144435	0.869978
																															21ur-14360	0.38608	0.477661
																															21ur-13325	0.38608	0.477661
																															21ur-10116	2.17035	3.41626
																															21ur-13227	-1.61392	1.06262
																															21ur-8661	1.12305	1.70005
																															21ur-10699	-0.61392	1.06262
																															21ur-11438	-0.61392	2.47766
																															21ur-10898	1.52358	1.70005
																															21ur-11320	0.708008	1.47766
																															21ur-12986	0.38608	1.47766
																															21ur-10052	0.064152	0.825584
																															21ur-11513	1.67559	2.23665
																															21ur-14850	0.064152	0.49282
																															21ur-9078	0.971043	1.47766
																															21ur-14629	-0.350885	2.79959
																															21ur-9462	1.97104	2.47766
																															21ur-8688	1.97104	1.85617
																															21ur-7592	1.16369	2.59314
																															21ur-14295	0.801118	2.06262
																															21ur-8989	0.38608	0.477661
																															21ur-9485	2.38608	3.47766
																															21ur-11536	1.12305	0.477661
																															21ur-7750	2.10229	2.63753
																															21ur-8796	0.942473	1.11153
																															21ur-12266	3.84551	2.72559
																															21ur-12906	0.38608	4.72559
																															21ur-12466	5.38608	3.00122
																															21ur-7023	3.00499	2.54805
																															21ur-9476	0.871507	1.47766
																															21ur-9004	0.971043	0.892698
																															21ur-8878	-0.61392	-0.522339
																															21ur-14552	1.38608	2.47766
																															21ur-6290	1.53724	1.41241
																															21ur-14949	1.38608	0.477661
																															21ur-12821	3.38608	1.7407
																															21ur-15424	0.801118	1.79959
																															21ur-5749	0.538083	1.75068
																															21ur-5883	2.14582	2.41143
																															21ur-8153	1.114	0.967986
																															21ur-10351	1.50156	1.96865
																															21ur-5644	0.941295	1.52275
																															21ur-1028	1.97104	1.98016
																															21ur-308	0.38608	1.47766
																															21ur-4963	1.71998	2.84194
																															21ur-9013	2.45217	3.30906
																															21ur-3	1.86985	2.44306
																															21ur-8552	0.38608	2.06262
																															21ur-14054	0.38608	0.477661
																															21ur-13190	0.38608	0.477661
																															21ur-15295	-0.198882	2.06262
																															21ur-13215	0.206045	-0.0156713
																															21ur-11746	3.02994	4.12152
																															21ur-13958	0.801118	1.47766
																															21ur-14517	1.70801	1.79959
																															21ur-13368	0.627088	0.155733
																															21ur-8451	1.53808	1.2432
																															21ur-9006	1.80112	4.43186
																															21ur-10739	0.38608	2.47766
																															21ur-12328	1.97104	1.79959
																															21ur-13319	1.97104	0.799589
																															21ur-10237	2.19344	2.79959
																															21ur-10108	1.60847	2.67031
																															21ur-9631	2.60847	1.77312
																															21ur-10300	1.63401	2.38455
																															21ur-12337	2.4185	2.46761
																															21ur-8639	1.38608	1.75068
																															21ur-10817	1.19344	3.12974
																															21ur-14956	0.216155	0.378125
																															21ur-8840	1.51161	2.28502
																															21ur-6266	1.61874	1.93709
																															21ur-14719	1.51161	2.33564
																															21ur-13107	1.38608	3.06262
																															21ur-12366	0.971043	-0.259305
																															21ur-11604	2.26055	2.91507
																															21ur-10985	1.29297	2.16148
																															21ur-11037	1.04905	1.81326
																															21ur-9962	1.08652	1.00818
																															21ur-8053	0.179629	0.546373
																															21ur-9844	1.52358	0.892698
																															21ur-9438	2.97104	3.79959
																															21ur-9174	2.38608	2.30774
																															21ur-12719	1.38608	3.47766
																															21ur-11205	1.0535	2.35213
																															21ur-7170	1.80989	1.8927
																															21ur-13536	2.97104	2.79959
																															21ur-7541	1.65236	2.11088
																															21ur-6799	1.52548	2.16018
																															21ur-6942	2.10229	2.35808
																															21ur-1004	0.971043	3.28502
																															21ur-870	2.70801	1.87621
																															21ur-7804	1.00757	2.22768
																															21ur-10023	1.70801	2.47766
																															21ur-2087	1.78662	2.26616
																															21ur-7848	1.68674	2.36804
																															21ur-8662	0.064152	0.320119
																															21ur-11522	2.80112	1.67406
																															21ur-10011	1.19344	1.93709
																															21ur-11363	1.80112	0.285016
																															21ur-7761	1.45425	1.93083
																															21ur-8140	0.20711	0.883299
																															21ur-6808	1.60847	2.11509
																															21ur-7658	0.38608	0.593138
																															21ur-8882	1.80112	1.67031
																															21ur-8963	2.11543	2.85909
																															21ur-13688	-0.128493	0.926251
																															21ur-14787	0.38608	-1.1073
																															21ur-6677	1.68564	3.09657
																															21ur-13678	0.556005	2.12974
																															21ur-6101	1.65804	1.93808
																															21ur-15238	0.871507	3.56512
																															21ur-11927	4.24406	3.86998
																															21ur-12264	0.801118	1.28502
																															21ur-7760	2.22258	2.33181
																															21ur-13445	0.708008	-0.107302
																															21ur-9017	0.871507	2.12974
																															21ur-9103	2.20134	2.46223
																															21ur-6385	3.29297	4.47766
																															21ur-9097	0.38608	-1.52234
																															21ur-12161	0.38608	1.47766
																															21ur-6930	1.10229	2.00122
																															21ur-6875	1.7784	2.41626
																															21ur-10175	0.38608	-0.107302
																															21ur-11294	-0.61392	-0.522339
																															21ur-5798	0.909642	1.85617
																															21ur-6657	1.75531	3.06262
																															21ur-8182	1.80929	2.364
																															21ur-7473	1.8694	1.95524
																															21ur-13538	1.04905	2.42252
																															21ur-7352	2.09657	2.50514
																															21ur-11546	1.70801	3.79959
																															21ur-8461	1.52358	1.47766
																															21ur-7908	1.70801	2.75777
																															21ur-6531	1.68154	1.51514
																															21ur-7169	1.53583	2.72889
																															21ur-9864	0.871507	0.790448
																															21ur-6394	2.44909	2.52932
																															21ur-7000	2.06068	2.25025
																															21ur-11007	1.18677	2.21463
																															21ur-9520	2.38608	1.64759
																															21ur-10360	1.57873	3.59314
																															21ur-14310	1.38608	0.477661
																															21ur-10117	1.70801	-0.692264
																															21ur-11751	1.23408	3.15573
																															21ur-12199	0.801118	1.37075
																															21ur-6496	2.19344	2.51223
																															21ur-11602	1.31208	2.52205
																															21ur-14136	-0.198882	0.0626232
																															21ur-10382	2.84551	2.11509
																															21ur-6639	2.08652	2.46598
																															21ur-8152	2.78297	2.53655
																															21ur-15262	-0.198882	3.28502
																															21ur-7086	2.20711	2.53959
																															21ur-6629	0.783416	0.943324
																															21ur-7693	3.84551	3.28502
																															21ur-7229	2.80317	2.88156
																															21ur-6712	1.43373	1.81981
																															21ur-12029	1.81904	2.54375
																															21ur-6672	1.56505	2.11088
																															21ur-12103	3.19344	3.25527
																															21ur-9318	2.12305	1.21463
																															21ur-9294	2.38608	0.799589
																															21ur-8654	1.68376	2.20805
																															21ur-7337	3.03517	3.06878
																															21ur-10201	1.28654	1.47766
																															21ur-8468	1.76112	2.6245
																															21ur-7888	1.39767	1.86998
																															21ur-11916	2.70801	2.21463
																															21ur-5751	2.12305	1.7407
																															21ur-2048	0.971043	0.970701
																															21ur-4522	3.12305	2.20013
																															21ur-8214	1.41356	2.23665
																															21ur-7048	1.81671	2.17156
																															21ur-9289	2.19344	1.27413
																															21ur-7990	-0.00623729	1.08033
																															21ur-1534	1.29297	2.15948
																															21ur-1840	0.801118	1.47766
																															21ur-8630	0.350456	1.13555
																															21ur-3318	2.69093	2.54637
																															21ur-7261	1.64911	2.35808
																															21ur-7159	1.37668	2.02148
																															21ur-3463	0.138153	0.767167
																															21ur-8113	0.916595	3.1781
																															21ur-5756	1.68986	1.95159
																															21ur-1414	1.31897	1.99223
																															21ur-984	1.34761	1.99223
																															21ur-526	0.185781	0.455966
																															21ur-9652	3.38608	2.09064
																															21ur-7380	1.7784	1.75068
																															21ur-6578	3.29297	1.67031
																															21ur-10783	2.07414	1.11238
																															21ur-9818	1.19344	1.54805
																															21ur-3202	1.89509	1.58869
																															21ur-8801	1.99906	3.10993
																															21ur-4507	1.25115	1.82965
																															21ur-10753	0.163688	0.565124
																															21ur-4395	1.90545	2.55689
																															21ur-3194	1.75221	2.29263
																															21ur-1520	2.38608	2.16216
																															21ur-13604	1.59553	2.61902
																															21ur-9504	2.97104	1.00818
																															21ur-12213	1.61874	1.69489
																															21ur-8032	0.923737	1.92832
																															21ur-6503	1.71092	2.56126
																															21ur-8382	0.649115	3.47766
																															21ur-12318	0.228539	0.759696
																															21ur-11844	0.0450432	0.0791113
																															21ur-12125	1.32468	2.11921
																															21ur-6883	1.22562	2.15226
																															21ur-11296	-0.61392	0.477661
																															21ur-6018	-0.443995	0.285016
																															21ur-5914	0.38608	2.06262
																															21ur-9461	1.38608	1.06262
																															21ur-5555	0.74865	2.93709
																															21ur-9643	1.734	1.93017
																															21ur-8748	1.21205	1.85503
																															21ur-14407	-0.61392	2.06262
																															21ur-7111	1.83354	1.6279
																															21ur-5754	0.38608	1.79959
																															21ur-10484	2.24406	1.35213
																															21ur-1363	0.193435	0.477661
																															21ur-6450	1.70311	1.77932
																															21ur-9689	0.971043	2.59314
																															21ur-1928	1.87151	3.28502
																															21ur-9116	0.38608	2.28502
																															21ur-12687	-0.0993467	1.67929
																															21ur-10292	1.17268	1.40927
																															21ur-8906	0.971043	1.21463
																															21ur-13816	2.04905	1.5772
																															21ur-5541	0.667175	1.39048
																															21ur-11313	1.78201	2.42252
																															21ur-12695	1.87151	0.777221
																															21ur-7262	1.58402	2.13662
																															21ur-6248	-1.61392	0.892698
																															21ur-10554	0.801118	0.317196
																															21ur-13333	2.38608	3.28502
																															21ur-5970	0.971043	1.12974
																															21ur-11466	2.97104	1.79959
																															21ur-3958	1.82902	2.23374
																															21ur-7036	1.01954	1.37697
																															21ur-9038	-0.824487	0.51373
																															21ur-10029	0.270603	0.957654
																															21ur-11774	1.56769	1.90216
																															21ur-2182	0.906912	1.11509
																															21ur-8577	0.193435	2.93709
																															21ur-7314	2.03684	2.14279
																															21ur-3335	0.302016	0.309933
																															21ur-9756	1.64481	2.75565
																															21ur-7642	1.12305	2.06262
																															21ur-4451	1.72897	1.76396
																															21ur-8069	0.538083	0.477661
																															21ur-267	1.06415	0.740695
																															21ur-3344	1.50156	2.26193
																															21ur-2430	2.22007	2.47766
																															21ur-6887	0.0235101	1.14063
																															21ur-3080	1.03816	2.56512
																															21ur-1336	1.24406	1.14324
																															21ur-4751	1.46738	1.43372
																															21ur-13830	0.38608	0.740695
																															21ur-8806	2.22996	2.70961
																															21ur-10813	1.27916	1.87252
																															21ur-7339	0.608473	1.35213
																															21ur-14891	0.0235101	0.892698
																															21ur-3666	1.52358	1.54179
																															21ur-298	2.26055	1.32566
																															21ur-6424	0.345843	0.142603
																															21ur-13601	0.38608	1.70005
																															21ur-5700	-0.0824729	0.477661
																															21ur-5721	-0.0370624	0.147225
																															21ur-13815	1.90964	2.54375
																															21ur-7523	1.97104	2.64759
																															21ur-10390	1.57873	1.47766
																															21ur-9993	0.885651	1.86998
																															21ur-10048	0.826653	1.33564
																															21ur-12608	0.694202	0.176794
																															21ur-7421	1.97104	2.4721
																															21ur-7445	1.12305	1.21463
																															21ur-10614	1.97104	2.47766
																															21ur-5622	0.330317	0.327146
																															21ur-12612	3.84551	3.93709
																															21ur-9418	0.453194	1.85617
																															21ur-5837	0.914774	0.702953
																															21ur-8539	0.649115	0.115091
																															21ur-11801	0.971043	1.47766
																															21ur-6145	1.70801	2.29966
																															21ur-5475	-0.119982	0.218274
																															21ur-9156	0.801118	0.684112
																															21ur-9047	1.19344	1.96951
																															21ur-7331	2.12305	2.47766
																															21ur-9957	0.916595	2.06262
																															21ur-10636	1.47919	2.24872
																															21ur-7232	1.32719	1.99703
																															21ur-8098	1.59253	2.39193
																															21ur-9703	-0.365992	0.57077
																															21ur-7307	1.91659	1.76834
																															21ur-8218	2.07796	2.03709
																															21ur-6414	0.949981	2.03709
																															21ur-8545	1.38608	0.477661
																															21ur-6770	-0.0993467	0.664074
																															21ur-12075	0.38608	0.477661
																															21ur-8501	1.52358	2.14063
																															21ur-7564	-0.350885	-1.84427
																															21ur-7234	0.38608	-0.107302
																															21ur-7943	1.97842	2.39636
																															21ur-5499	0.473543	0.849629
																															21ur-11642	2.38608	-0.522339
																															21ur-8884	0.801118	-0.200411
																															21ur-9180	0.38608	0.477661
																															21ur-3914	0.971043	2.47766
																															21ur-8105	-0.0289574	2.47766
																															21ur-820	2.29297	0.937092
																															21ur-5803	-1.01247	1.19387
																															21ur-8677	1.38608	1.35213
																															21ur-8972	1.46008	1.95339
																															21ur-2429	0.566652	0.91062
																															21ur-5904	-0.356762	0.616637
																															21ur-7400	1.57873	2.2948
																															21ur-11073	-1.93585	2.06262
																															21ur-9379	1.97104	2.09192
																															21ur-3162	0.60472	1.30163
																															21ur-1512	0.425608	0.753295
																															21ur-733	0.270603	1.02198
																															21ur-21	1.38608	1.98016
																															21ur-7199	1.68376	1.51108
																															21ur-11274	-0.61392	1.47766
																															21ur-4577	1.3295	2.93709
																															21ur-2119	0.318176	1.27121
																															21ur-2511	1.94551	2.06262
																															21ur-10883	1.82665	1.7407
																															21ur-1198	1.2706	1.81598
																															21ur-5213	1.28323	1.64291
																															21ur-6986	1.76459	0.670306
																															21ur-3209	0.971043	1.21463
																															21ur-10980	3.10229	3.31416
																															21ur-623	0.163688	0.670306
																															21ur-8673	1.62709	2.3952
																															21ur-11457	-1.61392	1.06262
																															21ur-4335	-0.507005	1.18815
																															21ur-3844	0.246529	0.671198
																															21ur-4948	1.51935	1.89912
																															21ur-3155	0.775122	2.03796
																															21ur-3737	0.74865	1.70714
																															21ur-3839	1.62055	2.05886
																															21ur-9306	1.38608	0.285016
																															21ur-2262	1.66812	1.77165
																															21ur-3465	1.31208	1.18393
																															21ur-5158	0.352133	0.756377
																															21ur-9892	1.63762	1.56305
																															21ur-2245	1.493	2.12974
																															21ur-14320	0.38608	1.47766
																															21ur-7268	-0.61392	1.47766
																															21ur-4646	0.923737	2.23255
																															21ur-8309	0.38608	1.70005
																															21ur-319	-0.144435	0.380363
																															21ur-14077	-1.19888	0.477661
																															21ur-4770	1.28654	2.60694
																															21ur-9879	2.15161	1.76717
																															21ur-7664	2.84551	2.06262
																															21ur-9814	0.900653	1.54179
																															21ur-7970	0.620545	1.27219
																															21ur-12951	0.38608	3.06262
																															21ur-9792	0.064152	1.61516
																															21ur-13565	1.20774	1.1505
																															21ur-10486	-0.198882	0.799589
																															21ur-10778	0.971043	1.64759
																															21ur-6053	2.7731	2.47766
																															21ur-10885	-0.61392	2.06262
																															21ur-7948	3.16369	1.08534
																															21ur-11646	3.55601	2.28502
																															21ur-759	0.788179	1.70005
																															21ur-5209	0.291958	0.849629
																															21ur-2924	0.38608	-0.259305
																															21ur-563	0.857386	1.41626
																															21ur-254	0.358066	0.629664
																															21ur-2501	1.32778	1.91507
																															21ur-13778	1.90803	1.71213
																															21ur-4364	0.933568	2.20013
																															21ur-1818	2.88858	4.00122
																															21ur-7827	0.260549	1.0302
																															21ur-4317	1.01835	2.27121
																															21ur-2260	1.87151	0.214626
																															21ur-14720	0.123046	2.15573
																															21ur-2964	0.286544	1.38455
																															21ur-2651	0.971043	1.47766
																															21ur-5997	1.76515	2.17359
																															21ur-11118	1.27361	1.95649
																															21ur-8990	1.38608	0.155733
																															21ur-1374	1.81011	2.7724
																															21ur-8066	1.21099	2.48823
																															21ur-12730	2.88858	1.79959
																															21ur-8804	2.17458	2.41207
																															21ur-14313	0.38608	2.79959
																															21ur-14982	1.56828	2.48643
																															21ur-8026	1.38608	1.70005
																															21ur-6515	2.3958	3.1311
																															21ur-9826	1.60847	1.06262
																															21ur-12442	2.97104	0.477661
																															21ur-7661	1.80112	1.98016
																															21ur-6141	1.98398	2.43608
																															21ur-7675	2.70801	2.79959
																															21ur-10477	1.22935	1.77722
																															21ur-2987	1.06415	1.61516
																															21ur-9403	1.10431	2.61093
																															21ur-6722	1.24442	2.03547
																															21ur-1157	0.801118	0.92512
																															21ur-1764	1.54958	2.18932
																															21ur-7572	0.064152	1.5772
																															21ur-9440	0.0812255	1.62062
																															21ur-1207	1.52358	2.00122
																															21ur-5982	-0.350885	2.47766
																															21ur-8160	0.608473	1.5772
																															21ur-10246	-0.198882	1.06262
																															21ur-7155	0.38608	0.0626232
																															21ur-9741	-0.61392	0.214626
																															21ur-6956	2.48457	2.39296
																															21ur-13780	2.12305	1.56512
																															21ur-7520	1.12305	1.47766
																															21ur-1078	0.906191	1.23018
																															21ur-6686	1.94951	1.98514
																															21ur-4492	0.556005	-1.03691
																															21ur-2348	0.0527858	0.0251485
																															21ur-15052	0.38608	1.28502
																															21ur-3386	0.0381568	0.197553
																															21ur-12040	-0.198882	0.892698
																															21ur-10342	3.38608	1.47766
																															21ur-8645	-0.198882	0.577196
																															21ur-2354	0.0163235	0.559455
																															21ur-13480	0.0965735	0.782515
																															21ur-5295	0.681536	1.50869
																															21ur-5836	1.76459	1.73753
																															21ur-10884	-0.450421	0.57954
																															21ur-7233	-0.783845	-0.200411
																															21ur-7625	2.97104	2.47766
																															21ur-4200	1.75577	1.57602
																															21ur-4068	1.24088	1.90915
																															21ur-9606	0.871507	1.6352
																															21ur-6917	1.37128	1.96595
																															21ur-11665	1.90964	1.27413
																															21ur-1804	0.985542	1.64539
																															21ur-2732	0.0771299	0.298691
																															21ur-615	-0.507005	0.368036
																															21ur-5716	0.279165	1.30078
																															21ur-4021	0.850748	1.00232
																															21ur-3127	-1.19888	0.477661
																															21ur-8289	1.83354	2.6352
																															21ur-6995	2.19344	0.740695
																															21ur-542	2.55601	0.0182291
																															21ur-6343	1.60847	2.47766
																															21ur-2444	0.871507	0.958287
																															21ur-2179	-0.6665	0.308064
																															21ur-6190	1.53808	1.23665
																															21ur-4430	-0.305798	0.266157
																															21ur-8165	0.38608	3.64759
																															21ur-8133	1.31826	1.39913
																															21ur-8172	2.17035	2.77044
																															21ur-5839	-0.00623729	0.340157
																															21ur-12074	1.53808	1.93709
																															21ur-6086	1.48796	1.0891
																															21ur-6798	0.764592	-0.107302
																															21ur-1165	1.17963	1.06262
																															21ur-7300	0.38608	0.840231
																															21ur-8094	1.08652	0.856172
																															21ur-4584	-0.44681	0.682019
																															21ur-6929	1.48844	1.51665
																															21ur-4315	1.24169	2.23255
																															21ur-9058	1.38608	2.06262
																															21ur-3780	-1.27688	0.0370881
																															21ur-13619	-1.02896	0.0626232
																															21ur-10822	-0.144435	1.84023
																															21ur-6491	1.48166	1.76943
																															21ur-4234	1.32719	1.97773
																															21ur-5104	1.97104	2.47766
																															21ur-8812	1.38608	0.892698
																															21ur-8703	1.80112	1.8927
																															21ur-1829	-1.19888	-1.1073
																															21ur-13544	2.38608	1.64759
																															21ur-11480	0.68564	1.76717
																															21ur-5573	-0.0473359	0.749207
																															21ur-5405	1.8242	2.19226
																															21ur-8164	1.80112	1.21463
																															21ur-3140	1.38608	0.799589
																															21ur-6059	1.6472	1.95893
																															21ur-97	2.53292	2.14063
																															21ur-6358	1.6719	2.15656
																															21ur-8016	1.76459	1.84023
																															21ur-1221	1.92213	2.26493
																															21ur-2478	0.415226	1.07856
																															21ur-5896	1.12305	0.248179
																															21ur-11026	1.4695	1.94897
																															21ur-1749	0.108546	0.414467
																															21ur-11544	1.19344	1.47766
																															21ur-12672	2.11191	2.59965
																															21ur-3496	1.97104	3.64759
																															21ur-8847	1.91951	2.53906
																															21ur-7828	1.97104	3.1781
																															21ur-9328	2.07197	2.84892
																															21ur-15372	0.38608	1.47766
																															21ur-8555	0.38608	-0.522339
																															21ur-6555	0.230626	0.608905
																															21ur-1248	1.06415	1.47766
																															21ur-7653	0.38608	1.98016
																															21ur-2403	2.19344	1.47766
																															21ur-10305	2.19344	0.799589
																															21ur-6565	1.14507	1.8927
																															21ur-1204	1.86001	1.45563
																															21ur-11829	0.38608	0.892698
																															21ur-15284	1.38608	0.477661
																															21ur-6936	1.48562	2.12974
																															21ur-7796	1.60847	1.79959
																															21ur-4973	-1.19888	-1.52234
																															21ur-2935	-0.0104373	1.28163
																															21ur-7583	1.35571	1.99391
																															21ur-640	0.801118	1.17281
																															21ur-126	0.853206	1.81646
																															21ur-401	1.56296	1.58894
																															21ur-8632	1.55319	2.17115
																															21ur-9021	1.4695	2.61968
																															21ur-8397	1.5705	1.7147
																															21ur-6877	0.156598	0.0732704
																															21ur-12990	2.38608	-0.522339
																															21ur-8671	1.97104	-0.522339
																															21ur-7043	1.27916	1.67031
																															21ur-12379	0.649115	1.3952
																															21ur-3556	1.77512	2.55739
																															21ur-100	-0.260943	0.395199
																															21ur-664	2.63984	2.04245
																															21ur-2021	1.67899	2.19461
																															21ur-3043	2.72236	2.51948
																															21ur-10599	1.04905	0.35213
																															21ur-4005	1.0939	1.34838
																															21ur-9134	1.6002	2.1781
																															21ur-3078	0.205508	1.18815
																															21ur-82	0.339286	0.682019
																															21ur-3644	1.54835	2.1042
																															21ur-4088	0.53047	0.740695
																															21ur-5128	1.90373	2.28933
																															21ur-2541	0.38608	1.7407
																															21ur-4891	0.971043	3.28502
																															21ur-2287	1.14703	1.93562
																															21ur-15691	-0.61392	0.477661
																															21ur-816	2.50156	2.64759
																															21ur-9503	-0.935848	1.06262
																															21ur-10061	0.727117	1.47766
																															21ur-13001	-0.350885	0.629664
																															21ur-7003	0.38608	2.53655
																															21ur-9340	1.76246	1.93286
																															21ur-9405	0.88358	0.963088
																															21ur-141	1.16369	2.47766
																															21ur-2751	0.855565	0.555663
																															21ur-2380	-0.198882	0.477661
																															21ur-1792	0.801118	-0.714984
																															21ur-15617	-0.61392	2.06262
																															21ur-5099	-1.19888	0.477661
																															21ur-7259	1.85423	1.89756
																															21ur-5929	1.70801	1.96377
																															21ur-10767	0.38608	2.18815
																															21ur-4177	1.70059	2.3952
																															21ur-5108	-0.61392	-0.107302
																															21ur-9141	2.58402	2.87976
																															21ur-2309	0.177972	0.539061
																															21ur-2522	1.38608	1.85617
																															21ur-3134	1.6393	2.394
																															21ur-9090	1.47919	1.63636
																															21ur-6448	1.67491	2.48472
																															21ur-198	2.00079	1.84023
																															21ur-2797	1.38608	1.15573
																															21ur-15369	-0.935848	1.61516
																															21ur-1235	1.48844	2.42519
																															21ur-8828	0.193435	0.528287
																															21ur-10386	0.74865	2.79959
																															21ur-9034	0.88858	2.52829
																															21ur-14368	2.01411	1.65823
																															21ur-9588	0.38608	-0.107302
																															21ur-6477	2.84551	1.7147
																															21ur-12094	0.74865	2.21463
																															21ur-4460	0.38608	-0.222779
																															21ur-15606	-1.19888	3.47766
																															21ur-906	-0.350885	0.963088
																															21ur-9065	2.19344	-1.1073
																															21ur-1203	-1.19888	0.477661
																															21ur-15533	1.08442	1.77722
																															21ur-6340	0.74865	0.477661
																															21ur-1205	-0.443995	0.333271
																															21ur-3585	1.61595	2.54541
																															21ur-855	0.945508	0.336798
																															21ur-5187	1.55601	0.840231
																															21ur-7315	2.70801	2.47766
																															21ur-224	1.86117	1.78391
																															21ur-11343	-0.391527	1.22973
																															21ur-2191	0.123046	1.11103
																															21ur-5290	1.48917	2.07757
																															21ur-3467	2.59253	2.30283
																															21ur-8914	2.13232	2.02198
																															21ur-5745	1.70004	1.54517
																															21ur-995	1.30665	1.33082
																															21ur-7702	-0.379455	0.0302017
																															21ur-5016	0.608473	0.799589
																															21ur-1779	-0.0993467	2.14063
																															21ur-11900	0.801118	2.28502
																															21ur-1106	0.578725	2.25527
																															21ur-432	1.97104	0.477661
																															21ur-321	0.871507	1.41055
																															21ur-11622	1.43047	1.77044
																															21ur-14739	1.80112	0.937092
																															21ur-13250	1.06415	1.40366
																															21ur-5196	-0.333812	2.01371
																															21ur-13128	3.22738	2.64759
																															21ur-3476	2.38608	2.92512
																															21ur-4042	0.993763	1.32012
																															21ur-6886	-0.291992	0.740695
																															21ur-2162	1.64388	1.57954
																															21ur-2174	1.50068	1.55909
																															21ur-1042	1.36746	1.64402
																															21ur-2176	1.38608	0.0626232
																															21ur-5141	0.611147	1.2432
																															21ur-3003	0.649115	1.44449
																															21ur-4550	0.971043	-0.107302
																															21ur-6897	1.90964	1.08033
																															21ur-6402	1.12305	1.74775
																															21ur-11311	1.97104	1.7147
																															21ur-1180	1.46907	1.37541
																															21ur-2619	0.809292	2.01371
																															21ur-4658	0.496953	1.18899
																															21ur-11523	1.97104	4.38455
																															21ur-1819	1.60847	1.96309
																															21ur-594	0.907246	1.49664
																															21ur-3912	1.90314	2.09237
																															21ur-9055	2.97104	1.85617
																															21ur-10845	-0.957874	-0.0893799
																															21ur-8764	1.80112	2.01718
																															21ur-878	2.38608	2.5772
																															21ur-1359	0.234077	2.37075
																															21ur-4977	-0.61392	1.96309
																															21ur-1908	1.72488	2.00818
																															21ur-3416	2.34544	2.22768
																															21ur-2982	1.38608	2.47766
																															21ur-5028	2.12305	2.10252
																															21ur-11825	-1.93585	-0.329694
																															21ur-11315	1.6942	2.82344
																															21ur-8421	-0.0413411	0.424221
																															21ur-2402	0.00756851	1.24818
																															21ur-9319	2.05311	2.23108
																															21ur-4276	0.523584	1.47766
																															21ur-4549	1.23408	2.20013
																															21ur-6835	0.495705	1.81024
																															21ur-2036	1.19344	-0.744732
																															21ur-3026	-2.01602	0.0488174
																															21ur-1047	1.33361	1.40366
																															21ur-4156	0.193435	0.700053
																															21ur-13373	-1.93585	1.70005
																															21ur-4847	1.02351	2.14063
																															21ur-7118	0.064152	0.840231
																															21ur-8154	-0.421275	0.963088
																															21ur-10719	1.7784	2.36519
																															21ur-86	1.38608	2.22768
																															21ur-265	-0.0289574	2.06262
																															21ur-79	2.02946	1.78699
																															21ur-7660	1.38608	2.75777
																															21ur-7228	0.511611	0.581997
																															21ur-11474	-1.61392	1.37075
																															21ur-7810	-0.198882	0.892698
																															21ur-7318	-0.0336339	0.740695
																															21ur-206	2.19344	1.70899
																															21ur-299	1.52358	2.06262
																															21ur-6898	0.608473	1.93286
																															21ur-618	0.234077	1.47766
																															21ur-3131	-0.387644	-0.193032
																															21ur-4454	0.123046	-0.744732
																															21ur-1257	1.28299	1.54981
																															21ur-7286	1.4975	1.83282
																															21ur-1802	0.279165	0.799589
																															21ur-2899	1.60847	1.91062
																															21ur-15062	0.971043	2.28502
																															21ur-14557	-0.198882	1.79959
																															21ur-12668	1.38608	1.56012
																															21ur-11559	-0.350885	0.477661
																															21ur-2138	1.53679	1.72426
																															21ur-5538	1.97104	1.70005
																															21ur-3433	1.58402	2.8927
																															21ur-6302	1.92141	2.15247
																															21ur-3280	1.17749	1.34439
																															21ur-7437	1.82665	2.86232
																															21ur-7428	1.82902	1.43791
																															21ur-1048	2.97104	1.47766
																															21ur-3089	0.912149	1.59314
																															21ur-3725	0.304396	1.00977
																															21ur-2984	1.92861	2.1505
																															21ur-11197	0.476278	0.879759
																															21ur-7539	1.60847	1.95159
																															21ur-1991	1.45647	1.41055
																															21ur-13314	-0.421275	-0.0369125
																															21ur-8460	-0.198882	1.47766
																															21ur-7363	1.41523	2.18601
																															21ur-9953	-0.0289574	0.0302017
																															21ur-4132	1.26055	1.61516
																															21ur-5094	2.3939	2.60463
																															21ur-2958	1.88858	2.51719
																															21ur-8918	0.708008	0.285016
																															21ur-10521	-1.11642	0.362183
																															21ur-9419	1.78818	2.24818
																															21ur-11469	1.16369	1.86468
																															21ur-7513	0.971043	0.740695
																															21ur-4106	0.971043	0.357366
																															21ur-8753	1.97104	3.06262
																															21ur-1015	1.94902	2.34965
																															21ur-5205	2.10229	2.37973
																															21ur-8526	1.33545	2.01823
																															21ur-13083	0.38608	1.47766
																															21ur-12780	1.13672	1.41538
																															21ur-7917	1.77603	2.08482
																															21ur-12970	0.689472	0.963088
																															21ur-5153	1.04143	1.76717
																															21ur-2972	2.07796	1.95713
																															21ur-7434	1.80112	1.32566
																															21ur-1890	1.4695	1.42808
																															21ur-2781	2.1361	2.13817
																															21ur-8954	1.70801	2.06262
																															21ur-14860	0.38608	1.21463
																															21ur-2404	0.0928838	0.663016
																															21ur-1479	1.01524	2.17254
																															21ur-7116	1.55601	1.7407
																															21ur-6337	2.11823	2.28342
																															21ur-4664	1.18578	2.10215
																															21ur-14899	0.786618	-0.751821
																															21ur-7392	0.695408	0.57954
																															21ur-10931	0.38608	0.477661
																															21ur-8045	1.19344	3.06262
																															21ur-8278	2.16369	2.30774
																															21ur-1722	1.29992	1.16954
																															21ur-1247	1.30769	1.62966
																															21ur-6015	2.2827	2.33137
																															21ur-6773	1.47919	2.40366
																															21ur-10528	1.91951	1.84023
																															21ur-7837	0.0965735	1.35213
																															21ur-7103	1.12305	3.28502
																															21ur-8345	0.657382	1.14424
																															21ur-11931	2.97104	1.47766
																															21ur-11263	1.53989	2.3596
																															21ur-11078	1.97104	3.47766
																															21ur-15174	0.38608	0.477661
																															21ur-13743	1.08652	1.47766
																															21ur-5996	0.38608	0.670306
																															21ur-8027	2.83086	2.85112
																															21ur-13207	1.97104	2.79959
																															21ur-5823	1.89197	2.37521
																															21ur-8998	1.91659	2.44729
																															21ur-14076	0.916595	2.8927
																															21ur-7819	-0.421275	1.61516
																															21ur-8353	-1.02896	0.0415616
																															21ur-10479	0.464083	1.50232
																															21ur-8466	0.38608	1.79959
																															21ur-7706	1.18359	1.88365
																															21ur-10915	1.38608	1.79959
																															21ur-8295	-0.128493	0.835213
																															21ur-7982	1.38608	2.46424
																															21ur-13602	0.492995	1.86998
																															21ur-4856	0.600205	0.269074
																															21ur-2612	1.08652	0.477661
																															21ur-9942	-0.61392	0.477661
																															21ur-4818	1.11077	1.93271
																															21ur-11814	1.90964	1.84963
																															21ur-746	0.971043	1.56512
																															21ur-3638	1.7784	1.5772
																															21ur-4161	0.971043	0.748963
																															21ur-6211	-0.61392	0.859531
																															21ur-1064	2.08652	0.992234
																															21ur-874	-0.198882	-0.0893799
																															21ur-6751	0.258325	0.554829
																															21ur-3796	0.971043	0.477661
																															21ur-5354	-0.992431	2.21463
																															21ur-8099	-0.61392	1.06262
																															21ur-4114	1.11929	1.10081
																															21ur-1635	2.06889	1.47036
																															21ur-1663	-0.350885	0.844443
																															21ur-13885	0.649115	0.906504
																															21ur-10524	1.29862	1.26354
																															21ur-15423	2.38608	0.799589
																															21ur-5149	1.87151	2.1781
																															21ur-7725	1.66619	3.19387
																															21ur-9639	0.38608	1.79959
																															21ur-6499	3.70801	2.47766
																															21ur-9999	0.38608	0.477661
																															21ur-7639	1.97104	1.2432
																															21ur-5992	2.15161	1.91677
																															21ur-7995	1.48562	2.52205
																															21ur-9458	3.26055	2.47766
																															21ur-7239	2.38608	1.73292
																															21ur-4736	1.28351	2.47766
																															21ur-8766	1.50156	2.28502
																															21ur-7508	2.62312	2.67929
																															21ur-7967	2.02994	1.8187
																															21ur-11955	-0.198882	0.477661
																															21ur-2236	0.0685979	0.674058
																															21ur-14129	1.70801	1.58458
																															21ur-2239	0.971043	2.1781
																															21ur-9930	2.26055	2.47766
																															21ur-735	1.8419	2.12485
																															21ur-6774	2.97104	0.740695
																															21ur-10155	1.26055	2.36218
																															21ur-5253	-0.391527	0.799589
																															21ur-4144	1.62709	1.58729
																															21ur-9220	1.55601	1.67031
																															21ur-4006	1.52358	2.2239
																															21ur-11828	2.97104	1.47766
																															21ur-7201	-0.204957	-0.0911822
																															21ur-4563	1.70801	2.66209
																															21ur-9548	1.21616	2.28502
																															21ur-13163	1.97104	1.70005
																															21ur-8837	-1.83631	0.584576
																															21ur-6658	0.0235101	-0.017104
																															21ur-3868	-0.134752	0.740695
																															21ur-12725	-0.61392	-0.522339
																															21ur-6012	1.75717	1.77637
																															21ur-7571	-0.61392	1.28502
																															21ur-2804	1.68154	1.38455
																															21ur-3837	-0.0733515	-0.0333012
																															21ur-8173	1.90964	1.26193
																															21ur-1994	1.19344	2.18168
																															21ur-13051	2.70801	2.79959
																															21ur-838	1.45647	1.84331
																															21ur-3581	1.51897	2.1135
																															21ur-7122	1.01835	1.09433
																															21ur-8478	1.77	2.53211
																															21ur-6620	0.455343	0.668183
																															21ur-1860	1.95683	2.36804
																															21ur-9840	2.17268	2.35737
																															21ur-3329	0.123046	0.540396
																															21ur-4713	1.3586	2.36164
																															21ur-9709	-0.61392	1.06262
																															21ur-4199	-0.0664321	0.105692
																															21ur-7586	-0.0289574	2.93709
																															21ur-3255	2.22258	1.86468
																															21ur-7762	0.922133	2.44729
																															21ur-6393	0.88858	2.33181
																															21ur-8480	1.734	2.16954
																															21ur-10587	-0.61392	0.477661
																															21ur-9469	1.85671	1.93709
																															21ur-8157	1.21263	1.97148
																															21ur-8298	2.73658	2.06262
																															21ur-6040	0.0324432	0.753295
																															21ur-2426	1.61957	1.83866
																															21ur-6547	0.541358	1.14904
																															21ur-11394	2.97104	3.79959
																															21ur-22	1.84551	2.05278
																															21ur-13714	2.06415	2.06262
																															21ur-2196	1.06415	1.53211
																															21ur-1156	-0.697984	0.433939
																															21ur-5966	1.54814	2.08476
																															21ur-13699	-1.19888	3.28502
																															21ur-8682	1.00757	0.615164
																															21ur-9621	1.14904	2.06262
																															21ur-13505	0.38608	2.06262
																															21ur-11752	0.38608	1.06262
																															21ur-293	1.23408	2.79959
																															21ur-9893	1.38608	2.47766
																															21ur-1677	0.170351	0.557095
																															21ur-9747	1.54362	2.12974
																															21ur-525	1.14154	1.79959
																															21ur-7494	1.64001	1.77787
																															21ur-2114	1.6591	1.88575
																															21ur-7824	2.18677	2.14509
																															21ur-6139	-0.221602	0.748963
																															21ur-15223	2.07335	2.11411
																															21ur-971	1.51536	1.44965
																															21ur-5098	1.34761	2.18027
																															21ur-10359	2.21205	1.2948
																															21ur-67	2.17749	3.2432
																															21ur-883	0.123046	1.79959
																															21ur-10389	-1.93585	2.06262
																															21ur-11786	-0.894028	-1.20041
																															21ur-2258	1.38608	-1.52234
																															21ur-13005	1.36228	1.86099
																															21ur-12646	0.578725	3.64759
																															21ur-10446	-0.61392	0.670306
																															21ur-12233	0.38608	-0.107302
																															21ur-11104	2.04905	2.61516
																															21ur-1274	0.308078	0.608905
																															21ur-9685	0.556005	1.98016
																															21ur-6375	1.19344	1.77534
																															21ur-7466	1.77541	1.63446
																															21ur-15310	1.06415	2.06262
																															21ur-1163	1.80112	0.740695
																															21ur-665	0.812895	0.851119
																															21ur-5385	1.19925	2.21463
																															21ur-12497	1.38608	2.72559
																															21ur-1191	1.06415	2.53655
																															21ur-3297	0.197046	-0.27867
																															21ur-5855	2.58771	2.44113
																															21ur-9084	3.19344	3.79959
																															21ur-4253	0.62424	1.12974
																															21ur-4181	0.425074	0.4906
																															21ur-8002	1.76459	2.01608
																															21ur-13587	0.38608	1.96309
																															21ur-3771	1.31208	2.50741
																															21ur-9684	1.97104	2.28502
																															21ur-1993	2.70801	3.79959
																															21ur-4141	1.38608	2.21874
																															21ur-10606	0.38608	1.28502
																															21ur-9761	0.592531	2.28502
																															21ur-8548	2.43671	2.75068
																															21ur-7961	0.193435	1.08173
																															21ur-11217	1.90964	3.15009
																															21ur-7008	1.38608	2.12152
																															21ur-14434	2.60847	3.01371
																															21ur-7011	1.33633	1.85617
																															21ur-11230	2.38608	1.47766
																															21ur-5540	-0.935848	0.439187
																															21ur-6244	2.3295	3.0406
																															21ur-7218	0.801118	1.47766
																															21ur-2571	1.45021	1.21463
																															21ur-9389	0.38608	2.06262
																															21ur-10544	1.19344	1.32566
																															21ur-5073	-0.0625099	1.03615
																															21ur-8059	0.32195	1.04156
																															21ur-11141	2.38608	2.79959
																															21ur-8422	3.00499	3.41626
																															21ur-14029	2.6591	2.68411
																															21ur-8126	2.63984	2.95765
																															21ur-8696	2.07414	2.22768
																															21ur-6847	2.16744	2.55295
																															21ur-8039	1.57371	2.00748
																															21ur-6844	2.06889	2.18548
																															21ur-1230	1.80112	0.477661
																															21ur-8930	0.154755	0.214626
																															21ur-14946	0.900653	0.293236
																															21ur-7207	0.511611	0.753295
																															21ur-11841	1.97104	2.28502
																															21ur-1841	1.38608	2.26193
																															21ur-495	0.523584	-0.0292993
																															21ur-9176	-0.61392	2.47766
																															21ur-4908	0.15867	0.206359
																															21ur-7851	1.58961	2.93709
																															21ur-8730	1.20166	2.61516
																															21ur-2968	-0.751423	0.856172
																															21ur-12561	0.38608	0.477661
																															21ur-1392	1.62259	2.03079
																															21ur-8571	1.7784	1.8927
																															21ur-4386	1.57873	1.71867
																															21ur-9710	1.97104	2.61516
																															21ur-12663	2.14097	2.3952
																															21ur-5967	2.49187	2.83674
																															21ur-9715	1.60847	2.75068
																															21ur-7864	2.56828	3.19755
																															21ur-6118	1.6002	2.04594
																															21ur-8879	-0.0289574	1.70005
																															21ur-2136	-1.93585	-0.107302
																															21ur-7206	0.816714	2.36748
																															21ur-8727	1.08652	1.5772
																															21ur-8528	3.01835	1.53211
																															21ur-1963	1.18255	2.64759
																															21ur-1014	2.32766	2.33909
																															21ur-1678	-0.271032	0.433267
																															21ur-10056	1.38608	4.06262
																															21ur-13116	1.478	2.10993
																															21ur-10864	0.549579	0.573876
																															21ur-7242	1.21616	1.36349
																															21ur-4915	1.99489	2.72862
																															21ur-9770	0.38608	1.35213
																															21ur-4904	1.82294	2.8958
																															21ur-3607	-0.185826	0.539061
																															21ur-5561	1.38608	1.8927
																															21ur-12033	2.15161	2.7147
																															21ur-6102	1.46408	1.51328
																															21ur-8015	3.19344	3.06262
																															21ur-7871	1.83588	2.54887
																															21ur-11639	0.675587	0.980161
																															21ur-1662	1.85174	2.47766
																															21ur-7094	1.77781	1.84306
																															21ur-12773	0.971043	0.214626
																															21ur-9063	0.708008	3.28502
																															21ur-4673	0.31208	0.0502395
																															21ur-2888	1.30362	2.43543
																															21ur-5279	0.582477	1.17156
																															21ur-12610	0.556005	2.28502
																															21ur-1272	-0.0370216	0.776184
																															21ur-3622	0.996134	1.47766
																															21ur-10871	2.26055	3.79959
																															21ur-10372	-0.223973	1.18815
																															21ur-8044	1.97104	0.718669
																															21ur-347	0.38608	1.8927
																															21ur-1022	0.105972	0.732658
																															21ur-8597	1.52904	2.58458
																															21ur-13563	0.801118	0.477661
																															21ur-8085	-0.0289574	0.740695
																															21ur-6961	0.971043	2.72559
																															21ur-10722	1.75329	1.73546
																															21ur-7860	2.47354	2.35213
																															21ur-8976	0.38608	2.84023
																															21ur-10756	1.64911	2.35213
																															21ur-14515	-0.61392	0.477661
																															21ur-10105	0.549579	2.82558
																															21ur-6090	0.538083	0.504882
																															21ur-10189	0.608473	1.38036
																															21ur-5123	0.453194	1.54805
																															21ur-12645	2.29297	1.86232
																															21ur-9938	-0.61392	0.477661
																															21ur-7558	0.216155	0.603192
																															21ur-5352	0.38608	1.32566
																															21ur-2585	0.123046	1.25527
																															21ur-8488	1.29862	2.16303
																															21ur-13697	0.38608	-0.522339
																															21ur-6810	-0.61392	0.603192
																															21ur-4832	1.88858	1.61516
																															21ur-4486	-0.0289574	0.477661
																															21ur-14716	0.38608	2.79959
																															21ur-2996	-0.198882	3.47766
																															21ur-7377	-0.198882	1.28502
																															21ur-6927	3.21897	3.14604
																															21ur-13900	0.708008	-1.39681
																															21ur-8861	2.27916	2.06262
																															21ur-1347	1.48562	0.477661
																															21ur-2847	0.900653	2.21463
																															21ur-13880	1.38608	2.26616
																															21ur-3696	1.61137	1.50836
																															21ur-15173	1.16369	3.59314
																															21ur-4432	-0.198882	2.47766
																															21ur-11947	0.845512	3.47766
																															21ur-8529	2.16369	2.093
																															21ur-11856	-0.198882	0.155733
																															21ur-4001	1.34544	1.88365
																															21ur-8920	-0.198882	0.477661
																															21ur-4445	0.855565	2.16954
																															21ur-5533	1.58771	0.362183
																															21ur-6508	0.485616	0.849629
																															21ur-10784	-0.198882	0.477661
																															21ur-3177	0.429149	2.0406
																															21ur-9901	1.9245	2.31165
																															21ur-2580	1.32719	1.95571
																															21ur-7386	1.21616	0.937092
																															21ur-3507	1.5705	2.23665
																															21ur-4520	0.649115	1.47766
																															21ur-2081	-0.783845	2.06262
																															21ur-4955	1.42711	2.04623
																															21ur-2673	1.73972	2.28502
																															21ur-390	1.70801	1.15573
																															21ur-2189	0.608473	1.09064
																															21ur-2448	2.70801	0.477661
																															21ur-12694	-0.61392	1.06262
																															21ur-11605	0.38608	0.892698
																															21ur-3211	2.38608	0.892698
																															21ur-14781	1.97104	0.477661
																															21ur-11453	2.97104	1.28502
																															21ur-8114	0.0324432	1.01016
																															21ur-11876	0.826653	1.79959
																															21ur-9967	1.89509	2.09915
																															21ur-1167	1.77035	2.14415
																															21ur-718	2.5705	1.96309
																															21ur-6661	2.70801	0.840231
																															21ur-13327	1.38608	0.477661
																															21ur-1556	1.15161	1.79959
																															21ur-9926	1.69974	2.29932
																															21ur-6975	1.88858	2.47766
																															21ur-1700	0.38608	1.47766
																															21ur-1305	0.68564	2.32566
																															21ur-4351	1.45319	1.32201
																															21ur-9241	2.55601	0.992234
																															21ur-8067	0.578725	1.8927
																															21ur-7868	0.900653	1.15573
																															21ur-7754	1.85557	2.09237
																															21ur-3717	1.17335	1.6352
																															21ur-11328	0.801118	1.21463
																															21ur-4816	1.64134	2.30774
																															21ur-9366	0.971043	2.00122
																															21ur-6233	1.66619	1.31416
																															21ur-6527	2.19344	2.66928
																															21ur-7649	2.76459	2.10569
																															21ur-14043	1.76459	2.91062
																															21ur-7010	1.03816	1.40727
																															21ur-9509	1.11045	2.3172
																															21ur-3864	-0.124535	0.550069
																															21ur-7327	-0.531458	0.120109
																															21ur-9624	1.38608	4.06262
																															21ur-3835	-2.78384	0.892698
																															21ur-15344	1.36405	2.36302
																															21ur-4409	0.38608	1.55566
																															21ur-8507	1.61874	1.97243
																															21ur-7559	0.303618	0.390198
																															21ur-4804	0.592531	0.898504
																															21ur-7532	1.83859	1.69398
																															21ur-2269	1.01411	1.36519
																															21ur-7462	0.971043	1.47766
																															21ur-2318	-0.0289574	-0.200411
																															21ur-9616	-1.09935	0.136624
																															21ur-4118	0.335454	0.927826
																															21ur-11381	0.163688	-0.415424
																															21ur-1052	0.991801	2.03639
																															21ur-12498	1.38608	1.47766
																															21ur-1688	-0.170313	0.670306
																															21ur-6716	1.56117	2.21463
																															21ur-7803	1.12305	1.64759
																															21ur-9368	2.84551	2.85353
																															21ur-6908	1.38608	2.41055
																															21ur-7471	2.32468	1.79959
																															21ur-6813	0.0812255	0.567858
																															21ur-6196	1.66619	1.19755
																															21ur-9238	2.01057	2.02786
																															21ur-11818	2.26055	2.06262
																															21ur-6591	1.70801	2.09433
																															21ur-8306	0.492995	1.40366
																															21ur-8385	1.70801	2.28502
																															21ur-7067	1.7731	2.12974
																															21ur-3428	-0.198882	1.79959
																															21ur-3719	1.52358	-0.174416
																															21ur-11778	1.38608	-0.522339
																															21ur-2943	0.142029	0.546823
																															21ur-5324	1.52038	1.94479
																															21ur-12642	1.38608	1.15573
																															21ur-3953	1.23408	1.55566
																															21ur-5430	1.90065	1.93017
																															21ur-6396	3.19344	-0.107302
																															21ur-950	0.971043	2.35213
																															21ur-6371	1.97104	1.64759
																															21ur-116	1.77603	2.11509
																															21ur-6379	1.43277	2.40997
																															21ur-13307	2.19344	2.79959
																															21ur-5230	0.734602	1.57077
																															21ur-7042	1.58248	2.00748
																															21ur-10249	-0.61392	2.47766
																															21ur-2121	1.38608	4.06262
																															21ur-6198	1.92922	2.68356
																															21ur-2397	0.971043	2.5772
																															21ur-13854	3.55601	3.35213
																															21ur-9076	0.113062	1.2224
																															21ur-9197	1.61556	2.42108
																															21ur-4280	1.35131	2.12011
																															21ur-8233	2.2092	2.30774
																															21ur-5979	0.0188712	0.789605
																															21ur-8386	1.38608	-0.522339
																															21ur-14838	1.97104	1.67031
																															21ur-4729	1.52358	1.63378
																															21ur-1411	0.971043	2.06262
																															21ur-7641	1.46408	3.20013
																															21ur-1406	1.95376	2.16954
																															21ur-5816	1.74865	2.12152
																															21ur-9776	0.248577	0.892698
																															21ur-9036	1.26055	1.68916
																															21ur-6626	0.287396	1.14179
																															21ur-8407	0.627088	1.86998
																															21ur-9565	2.19344	1.64759
																															21ur-8287	-0.237357	1.01441
																															21ur-9914	0.649115	0.597955
																															21ur-11312	1.23408	1.91823
																															21ur-6548	0.850027	1.02868
																															21ur-1626	0.359113	0.790819
																															21ur-2652	0.971043	1.71213
																															21ur-13993	0.38608	0.892698
																															21ur-7879	2.91533	2.62556
																															21ur-1192	1.16369	1.96309
																															21ur-1140	1.86555	2.35213
																															21ur-1875	0.755314	2.40366
																															21ur-10805	0.871507	1.56512
																															21ur-8603	1.47919	1.72559
																															21ur-10115	0.566652	1.8187
																															21ur-12521	-1.19888	-0.844267
																															21ur-11172	1.64911	2.31416
																															21ur-6321	0.571636	0.653511
																															21ur-5530	1.31826	1.83488
																															21ur-14009	1.38608	1.85617
																															21ur-8750	1.54958	1.88647
																															21ur-14794	2.32468	2.13477
																															21ur-11202	1.28654	1.7407
																															21ur-7969	1.70801	1.06262
																															21ur-7153	2.19344	-0.844267
																															21ur-8538	-0.291992	-1.1073
																															21ur-12618	1.19344	1.1781
																															21ur-14036	-0.0289574	1.64759
																															21ur-8756	-1.09935	0.519481
																															21ur-3455	3.114	2.18815
																															21ur-4975	0.138153	-1.06666
																															21ur-5126	1.51161	1.86868
																															21ur-8277	1.49954	1.8927
																															21ur-15314	-0.198882	-0.522339
																															21ur-6701	-0.507005	0.477661
																															21ur-11641	-0.61392	0.477661
																															21ur-3295	0.292971	1.26774
																															21ur-2669	-0.050019	0.610927
																															21ur-5256	1.00757	1.38455
																															21ur-7584	1.43671	1.44051
																															21ur-6625	-0.61392	1.35213
																															21ur-4542	-0.0993467	0.35213
																															21ur-14494	-0.935848	-1.6098
																															21ur-9285	0.538083	0.97516
																															21ur-3606	0.661715	1.04957
																															21ur-8984	-0.0289574	0.477661
																															21ur-15133	0.971043	0.477661
																															21ur-9157	2.27916	1.52205
																															21ur-1423	1.97104	1.21463
																															21ur-5116	0.38608	0.892698
																															21ur-9261	1.23408	1.47766
																															21ur-7998	1.90065	2.75068
																															21ur-7568	-1.19888	0.340157
																															21ur-9158	-0.783845	2.06262
																															21ur-10346	1.52358	0.477661
																															21ur-13008	1.12305	1.06262
																															21ur-6675	1.16369	1.47766
																															21ur-9936	2.64911	1.788
																															21ur-152	1.50946	1.89989
																															21ur-1929	0.138153	0.382503
																															21ur-5759	0.871507	1.38455
																															21ur-756	0.68564	1.43459
																															21ur-3048	-0.61392	0.670306
																															21ur-5686	-0.350885	1.25527
																															21ur-10686	0.279165	0.267443
																															21ur-5688	0.163688	0.255268
																															21ur-7569	0.900653	2.44449
																															21ur-5728	0.0421257	0.93334
																															21ur-11720	1.38608	2.06262
																															21ur-6392	0.234077	0.926018
																															21ur-8864	3.32468	1.95159
																															21ur-8251	0.801118	0.740695
																															21ur-12544	0.38608	0.477661
																															21ur-1541	-0.876954	0.799589
																															21ur-9908	0.74865	-0.00776615
																															21ur-2777	-0.391527	0.430355
																															21ur-9646	1.38608	1.47766
																															21ur-8188	0.234077	-0.0879365
																															21ur-10046	0.38608	1.54805
																															21ur-9274	-1.61392	1.85617
																															21ur-6923	1.02654	1.05667
																															21ur-9921	2.02351	1.59314
																															21ur-8146	0.38608	0.115091
																															21ur-6750	1.10229	1.47766
																															21ur-10451	0.971043	2.25527
																															21ur-8485	1.70801	1.47766
																															21ur-9649	0.871507	2.21463
																															21ur-6666	2.25233	2.37673
																															21ur-9093	1.70801	2.22489
																															21ur-8225	1.38608	2.14063
																															21ur-1940	1.16101	1.79452
																															21ur-15518	-0.407469	1.14063
																															21ur-12825	-0.61392	0.214626
																															21ur-8678	1.18863	1.78752
																															21ur-1320	1.45647	2.30078
																															21ur-6167	1.16595	1.25527
																															21ur-8396	1.80112	1.75777
																															21ur-193	0.38608	3.47766
																															21ur-1381	2.03517	2.09915
																															21ur-13380	1.60847	3.35213
																															21ur-10158	1.97104	1.72559
																															21ur-8467	-0.61392	0.856172
																															21ur-8591	2.97104	0.799589
																															21ur-233	1.35016	1.98016
																															21ur-7928	1.04397	1.12194
																															21ur-2692	1.19344	1.47766
																															21ur-3648	0.303618	0.35213
																															21ur-3256	0.523584	1.70005
																															21ur-7555	2.19344	0.477661
																															21ur-103	0.615815	0.829681
																															21ur-14640	-0.0289574	1.47766
																															21ur-8392	2.34028	1.78022
																															21ur-9878	0.38608	-0.522339
																															21ur-9676	2.19344	-0.744732
																															21ur-6748	1.65356	2.69339
																															21ur-12118	0.871507	2.11509
																															21ur-15151	0.38608	0.477661
																															21ur-10653	1.26055	1.62966
																															21ur-8787	1.81904	1.94715
																															21ur-6623	1.84551	3.00373
																															21ur-6355	2.13527	2.07691
																															21ur-9795	1.26055	1.93709
																															21ur-6241	0.0940535	0.945647
																															21ur-13615	2.80112	2.67031
																															21ur-13745	1.97104	2.79959
																															21ur-10512	2.38608	3.47766
																															21ur-9743	2.38608	1.99223
																															21ur-15059	-1.19888	1.06262
																															21ur-9056	2.29862	2.99551
																															21ur-13177	1.97104	0.477661
																															21ur-13355	1.63401	3.33564
																															21ur-9890	2.97104	3.72559
																															21ur-13435	3.70801	3.32566
																															21ur-9838	3.15161	2.33181
																															21ur-11903	0.163688	1.47766
																															21ur-10024	0.971043	1.8927
																															21ur-13407	-0.0289574	2.47766
																															21ur-14856	0.38608	-0.522339
																															21ur-12174	1.38608	-0.107302
																															21ur-13561	-3.61392	0.892698
																															21ur-12280	2.38608	2.47766
																															21ur-9572	0.38608	-0.259305
																															21ur-13121	1.97104	1.06262
																															21ur-10720	-1.19888	2.79959
																															21ur-13217	1.97104	-1.2593
																															21ur-14269	0.38608	-0.522339
																															21ur-12980	0.38608	1.06262
																															21ur-9579	-0.198882	-0.0369125
																															21ur-14685	0.38608	0.477661
																															21ur-12490	-0.61392	1.47766
																															21ur-12807	0.38608	-1.52234
																															21ur-8602	-0.188466	-0.483636
																															21ur-15129	0.38608	1.06262
																															21ur-10456	-1.19888	2.8927
																															21ur-12465	0.833539	1.0302
																															21ur-13877	-0.128493	0.378125
																															21ur-15590	-2.42127	0.0626232
																															21ur-11933	1.64911	5.23255
																															21ur-13751	0.38608	0.477661
																															21ur-15327	-1.19888	0.477661
																															21ur-11854	0.971043	0.0626232
																															21ur-11977	0.38608	2.06262
																															21ur-12756	-0.61392	0.603192
																															21ur-14981	-0.61392	2.21463
																															21ur-15531	-0.61392	-1.52234
																															21ur-9108	1.97104	-1.84427
																															21ur-14376	0.801118	0.477661
																															21ur-11631	-0.61392	2.06262
																															21ur-14824	0.38608	1.47766
																															21ur-13866	0.38608	-1.52234
																															21ur-10392	0.193435	-1.00777
																															21ur-12688	1.19344	3.06262
																															21ur-9384	-0.198882	0.0626232
																															21ur-6410	-0.0289574	1.11509
																															21ur-9951	1.19344	1.37075
																															21ur-9888	0.81904	2.91507
																															21ur-6704	0.801118	2.21463
																															21ur-4137	0.13726	1.28293
																															21ur-11105	-1.84839	-1.4429
																															21ur-11465	0.123046	2.06262
																															21ur-10510	0.38608	0.892698
																															21ur-5296	1.65693	2.1822
																															21ur-8792	-0.443995	1.47766
																															21ur-10289	0.649115	1.38455
																															21ur-6607	1.97104	2.64759
																															21ur-10079	1.29297	2.84023
																															21ur-7114	0.265065	0.311923
																															21ur-10398	0.675587	1.1781
																															21ur-15285	-1.19888	2.06262
																															21ur-9804	2.33361	2.30078
																															21ur-4687	1.44363	2.13354
																															21ur-7458	1.77074	1.71645
																															21ur-7004	2.70801	1.6352
																															21ur-13804	0.845512	0.551661
																															21ur-13664	-0.729397	0.0906376
																															21ur-14233	-0.61392	0.477661
																															21ur-12110	1.38608	0.477661
																															21ur-11893	-1.19888	1.47766
																															21ur-15005	0.38608	0.477661
																															21ur-13607	0.38608	0.477661
																															21ur-10121	0.38608	0.963088
																															21ur-14279	2.70801	-0.522339
																															21ur-12998	0.38608	1.47766
																															21ur-15152	-0.61392	-0.107302
																															21ur-10460	1.38608	0.700053
																															21ur-14152	1.38608	-0.107302
																															21ur-13195	2.97104	2.28502
																															21ur-14381	-0.61392	1.47766
																															21ur-15365	0.38608	-1.1073
																															21ur-14970	-0.61392	-0.522339
																															21ur-13306	1.38608	2.64759
																															21ur-15485	1.97104	1.47766
																															21ur-12361	-0.61392	1.47766
																															21ur-11079	0.38608	1.47766
																															21ur-11561	-0.198882	0.477661
																															21ur-11653	1.56117	1.07049
																															21ur-13344	1.38608	1.28502
																															21ur-13303	1.38608	0.477661
																															21ur-15243	-0.61392	-1.52234
																															21ur-15336	-0.61392	-0.522339
																															21ur-9143	0.38608	0.477661
																															21ur-12341	-0.198882	2.06262
																															21ur-8722	1.70801	0.155733
																															21ur-14769	1.70801	2.47766
																															21ur-15031	0.38608	-1.1073
																															21ur-9982	-1.28134	-0.565408
																															21ur-10202	-0.421275	-0.159769
																															21ur-5898	0.216155	1.54805
																															21ur-8982	-0.198882	0.477661
																															21ur-10691	-0.61392	1.06262
																															21ur-11014	1.19344	-0.0248397
																															21ur-13216	1.12305	2.35213
																															21ur-14644	0.38608	-1.1073
																															21ur-12651	-1.93585	1.32566
																															21ur-8851	2.47354	2.51514
																															21ur-8653	2.32272	2.82162
																															21ur-3861	1.90495	2.92196
																															21ur-13616	2.38608	2.86295
																															21ur-4007	0.260549	0.510082
																															21ur-9717	1.19344	2.79959
																															21ur-2615	2.14097	1.68411
																															21ur-4773	1.88651	2.44911
																															21ur-3303	2.03816	2.49529
																															21ur-9371	1.97104	2.28502
																															21ur-8203	1.04504	2.10215
																															21ur-4617	1.59155	1.74831
																															21ur-330	-0.357906	0.0873456
																															21ur-6004	2.30618	2.55435
																															21ur-7795	1.73972	1.52205
																															21ur-6513	2.52904	2.49396
																															21ur-7415	1.52073	1.61093
																															21ur-3587	0.258325	0.928767
																															21ur-6262	0.880189	1.5671
																															21ur-11563	0.971043	1.70005
																															21ur-9307	1.34544	2.27284
																															21ur-2665	2.33094	2.25138
																															21ur-276	1.53655	2.3594
																															21ur-2763	2.30722	2.76994
																															21ur-2335	0.105972	0.506807
																															21ur-593	-1.19888	0.799589
																															21ur-57	1.55167	2.04703
																															21ur-632	1.61164	1.83423
																															21ur-12913	0.608473	2.01371
																															21ur-10332	1.29588	2.31317
																															21ur-2910	2.19344	1.02515
																															21ur-2112	1.80282	2.26676
																															21ur-6472	0.68564	4.06262
																															21ur-10444	-0.935848	1.47766
																															21ur-14683	2.14411	2.43702
																															21ur-7562	1.38608	2.00373
																															21ur-4241	1.75954	2.14324
																															21ur-8666	2.87793	3.21463
																															21ur-4920	-0.747186	0.194489
																															21ur-5110	1.36099	1.88292
																															21ur-4684	0.377415	1.24192
																															21ur-7710	-0.31436	0.340157
																															21ur-14378	0.38608	1.06262
																															21ur-11450	0.38608	1.47766
																															21ur-7889	1.86761	2.15425
																															21ur-2941	1.94638	2.33895
																															21ur-8940	1.03816	1.70005
																															21ur-144	1.49187	2.19216
																															21ur-114	0.9245	2.23595
																															21ur-5118	-0.0289574	1.12974
																															21ur-8763	-0.0124692	0.373324
																															21ur-10773	1.55601	1.92512
																															21ur-1194	0.136102	0.51924
																															21ur-4876	1.26221	2.39623
																															21ur-9283	-0.198882	0.892698
																															21ur-5689	1.47354	2.39193
																															21ur-13926	-0.836312	3.79959
																															21ur-5065	2.07472	2.28786
																															21ur-7977	1.80112	2.26193
																															21ur-846	2.0318	2.20013
																															21ur-8087	2.22562	2.65698
																															21ur-5682	1.58819	1.79082
																															21ur-6075	1.77974	2.09598
																															21ur-15412	0.064152	2.47766
																															21ur-3217	-0.198882	1.47766
																															21ur-6071	1.14904	1.80661
																															21ur-9889	4.55601	2.8927
																															21ur-9367	1.66378	2.45563
																															21ur-13512	2.47354	1.8313
																															21ur-8600	2.53808	2.08839
																															21ur-8034	2.50156	3.1574
																															21ur-9896	-0.61392	-0.107302
																															21ur-10574	-1.61392	2.28502
																															21ur-4381	1.79299	2.45494
																															21ur-7057	1.94067	2.35428
																															21ur-258	0.82921	0.933837
																															21ur-2631	1.17458	2.87976
																															21ur-9237	1.55601	3.10993
																															21ur-8554	1.97104	2.06262
																															21ur-15700	1.70801	2.2432
																															21ur-2736	0.236703	0.530772
																															21ur-684	0.942473	1.81108
																															21ur-2624	1.80112	3.47766
																															21ur-6476	1.25725	2.01937
																															21ur-2637	0.209202	0.590871
																															21ur-10355	1.70801	2.44965
																															21ur-2031	2.08652	2.22768
																															21ur-3826	1.76795	2.41274
																															21ur-4534	0.627088	3.15573
																															21ur-6150	2.17403	2.5754
																															21ur-9774	1.97104	2.93709
																															21ur-9464	3.60847	2.22489
																															21ur-2241	1.25178	1.8338
																															21ur-2272	1.90314	2.52713
																															21ur-6488	2.06818	2.49301
																															21ur-248	2.05011	2.4054
																															21ur-3774	2.02994	2.16216
																															21ur-3102	1.59813	2.36218
																															21ur-14058	0.649115	-0.522339
																															21ur-10030	1.02351	0.155733
																															21ur-2829	1.60253	1.93379
																															21ur-6979	2.20424	2.61354
																															21ur-360	0.801118	3.06262
																															21ur-5932	2.00275	1.64556
																															21ur-125	1.24858	1.88353
																															21ur-3081	0.756918	2.15353
																															21ur-1666	0.163688	-0.415424
																															21ur-671	0.339786	0.682775
																															21ur-3972	1.02351	1.00559
																															21ur-3755	1.87458	2.786
																															21ur-9388	0.824201	0.956124
																															21ur-2965	1.80009	2.30818
																															21ur-10000	2.64911	3.36519
																															21ur-12135	2.70801	1.75777
																															21ur-4976	0.801118	1.46559
																															21ur-7348	0.942473	1.8667
																															21ur-11178	2.12305	2.93709
																															21ur-8588	-0.0993467	1.47766
																															21ur-13456	0.064152	1.52205
																															21ur-5666	1.09215	1.15743
																															21ur-8	2.11045	2.56826
																															21ur-12301	0.578725	2.06262
																															21ur-5151	2.04504	2.40203
																															21ur-439	1.85739	2.65823
																															21ur-804	0.880845	1.99849
																															21ur-3091	0.38608	1.56512
																															21ur-2434	1.89509	2.93709
																															21ur-470	1.97104	1.34016
																															21ur-9620	1.55047	2.91988
																															21ur-7102	1.75286	2.06262
																															21ur-10762	1.97104	1.85617
																															21ur-11399	1.70801	1.96309
																															21ur-9007	0.608473	0.740695
																															21ur-3905	0.490417	0.967466
																															21ur-10383	1.37097	2.02821
																															21ur-4497	1.47097	1.8927
																															21ur-2055	1.32406	2.12855
																															21ur-7049	0.216155	0.418767
																															21ur-8102	1.81394	2.00213
																															21ur-11612	0.310131	0.536554
																															21ur-5037	0.38608	-0.0369125
																															21ur-3289	1.48562	1.84689
																															21ur-13553	1.86413	2.70796
																															21ur-1455	2.53583	2.11187
																															21ur-197	0.285678	0.486378
																															21ur-4697	0.171955	0.856172
																															21ur-2726	1.60847	2.59314
																															21ur-1316	-0.854928	0.145085
																															21ur-3654	1.70019	2.20907
																															21ur-5322	1.514	1.83011
																															21ur-2300	0.132961	0.535191
																															21ur-5947	0.0567725	0.717127
																															21ur-2711	1.72557	2.39193
																															21ur-11904	-1.78384	0.35213
																															21ur-1188	0.321229	1.1663
																															21ur-5056	1.85739	2.18815
																															21ur-2683	0.515715	1.63199
																															21ur-2010	1.72662	2.43127
																															21ur-4603	-0.488389	0.287558
																															21ur-6381	1.51567	2.05671
																															21ur-3110	0.331632	0.232548
																															21ur-6971	1.97104	2.25089
																															21ur-41	0.501557	2.23255
																															21ur-5064	1.49942	2.2614
																															21ur-7468	0.971043	-0.522339
																															21ur-3952	0.523584	0.967986
																															21ur-4037	1.90634	2.35498
																															21ur-7189	-1.19888	-0.107302
																															21ur-5165	2.07349	2.48508
																															21ur-9691	0.38608	0.255268
																															21ur-3812	0.627088	2.36843
																															21ur-7957	2.38608	0.892698
																															21ur-10583	0.260549	1.28502
																															21ur-12078	1.60181	2.36624
																															21ur-10157	0.064152	-0.522339
																															21ur-1788	1.38608	0.892698
																															21ur-8311	1.70801	2.28502
																															21ur-3184	-0.0813128	0.21697
																															21ur-2681	2.01476	2.32395
																															21ur-8463	-1.93585	-0.522339
																															21ur-9722	-1.61392	-0.107302
																															21ur-5297	0.38608	0.569159
																															21ur-3436	0.84176	1.87876
																															21ur-8242	1.38608	2.40366
																															21ur-5014	1.70801	1.79959
																															21ur-7389	-0.488389	2.06262
																															21ur-4725	0.964039	1.66922
																															21ur-4972	0.014986	0.428003
																															21ur-1733	0.661715	1.33826
																															21ur-349	0.53047	1.01823
																															21ur-8092	1.97104	1.58458
																															21ur-1526	-0.421275	0.325658
																															21ur-10476	1.31208	0.892698
																															21ur-2053	1.38608	1.77722
																															21ur-3649	0.108095	0.138351
																															21ur-10248	1.66171	3.0302
																															21ur-5203	-0.198882	0.477661
																															21ur-5023	1.09657	1.8927
																															21ur-3347	0.971043	1.79959
																															21ur-3408	3.55601	1.79959
																															21ur-1170	1.58163	2.08571
																															21ur-3807	-0.894028	0.757769
																															21ur-5186	1.5705	1.88205
																															21ur-8372	1.38608	0.477661
																															21ur-5565	1.48527	1.91034
																															21ur-11777	-0.461917	0.892698
																															21ur-3651	0.166963	0.266715
																															21ur-3143	-1.19888	0.40366
																															21ur-3404	1.62055	2.66209
																															21ur-5949	0.971043	1.38036
																															21ur-10373	-0.794492	-0.143828
																															21ur-11547	0.826653	1.95571
																															21ur-8401	1.47354	1.85617
																															21ur-9199	0.38608	0.864684
																															21ur-4123	2.38608	2.06262
																															21ur-5159	2.12305	1.5772
																															21ur-8834	1.61435	2.35123
																															21ur-14475	1.03816	1.78347
																															21ur-6242	1.14507	1.94715
																															21ur-14448	0.971043	1.12974
																															21ur-5741	-0.488389	-0.0629077
																															21ur-11174	1.97104	-0.522339
																															21ur-2866	-0.246711	0.371532
																															21ur-1861	1.98584	2.22439
																															21ur-7580	1.38608	2.24585
																															21ur-14816	1.75057	2.09847
																															21ur-2349	1.35483	1.8138
																															21ur-10171	0.38608	1.72559
																															21ur-10774	2.11867	2.38455
																															21ur-1356	1.84851	1.83098
																															21ur-5307	-0.316239	0.0093431
																															21ur-5311	0.600737	1.21463
																															21ur-1370	1.54362	2.9065
																															21ur-14167	1.70801	2.06262
																															21ur-959	1.29638	1.92894
																															21ur-2780	0.228539	0.95324
																															21ur-12137	2.41711	2.44729
																															21ur-7164	2.16744	1.96309
																															21ur-4640	-0.0172756	0.591617
																															21ur-3693	1.37314	1.73893
																															21ur-11697	0.163688	1.79959
																															21ur-6209	1.46531	2.39704
																															21ur-13125	-0.61392	-0.107302
																															21ur-659	1.20166	2.54477
																															21ur-7022	-0.61392	0.477661
																															21ur-15478	0.38608	1.47766
																															21ur-115	1.30362	0.0626232
																															21ur-7298	1.52358	2.06262
																															21ur-1278	1.26055	1.59234
																															21ur-8565	2.03883	2.04237
																															21ur-3545	0.214809	0.67848
																															21ur-2089	-0.11519	0.43749
																															21ur-13166	-0.61392	-1.52234
																															21ur-5701	0.38608	1.00818
																															21ur-1338	1.76459	2.67627
																															21ur-8011	-0.114349	0.500381
																															21ur-9433	1.97104	2.2432
																															21ur-10404	2.70801	1.32566
																															21ur-5553	4.29297	2.64759
																															21ur-7443	1.7784	2.45341
																															21ur-572	0.958474	1.0722
																															21ur-4606	0.282129	0.77057
																															21ur-7630	1.6211	1.56305
																															21ur-5294	2.70801	1.21463
																															21ur-4453	1.6591	2.10215
																															21ur-9611	0.845512	1.64308
																															21ur-2329	0.174576	0.297088
																															21ur-14415	-0.836312	0.0626232
																															21ur-13786	2.50156	2.47766
																															21ur-7530	0.148581	0.76006
																															21ur-6454	2.38608	2.47766
																															21ur-7135	0.477348	0.83336
																															21ur-1500	-0.0513252	0.645117
																															21ur-9746	1.26055	2.06262
[truncated: 3,743 more rows]

[truncated: 1 more sheets: Figure S5]
